# Supplementary material for: EdgeHOG: a method for fine-grained ancestral gene order inference at large scale
Source: Nat Ecol Evol. 2025 Aug 19;9(10):1951–61. doi: 10.1038/s41559-025-02818-0 (PMC12507687; doi:10.1038/s41559-025-02818-0)
Supplement: Supplementary file 4 — Supplementary Tables 1–5. [file 41559_2025_2818_MOESM4_ESM.xlsx]

## Sheet: TableS1
Supplementary Table 1. Characteristics of all extant and ancestral genomes in OMA Jul 2023 release (see notes at the bottom of the table).
genome_id: Numeric identifier of the genome
genome_type: Whether the genome corresponds to a leaf in the phylogeny (Extant) or to an internal node (Ancestral)
nb_descendant_leaves: Number of leaves descending from the genome’s node in the phylogeny (0 if it’s an extant genome)
level_from_root: Number of nodes that need to be visited from the root to reach the genome’s node
RED score: Relative Evolutionary Divergence score of the genome’s node (see https://gtdb.ecogenomic.org/methods#red-normalization)
Nb_genes: Number of annotated protein-coding genes (for an Extant genome) or modeled ancestral genes included within a reconstructed contig (for an Ancestral genome)
Nb_edges: Number of gene adjacencies in the genome
Median_age_edges: The median age of gene adjacencies in the genome, where the age of an adjacency ranges between 0 and 1 and is given as 1 - the red score of the last common ancestor in which the adjacency is inferred to have emerged
Nb_contigs: Number of contigs in the assembly (for an extant genome) or number of reconstructed contigs (for an ancestral genome)
Longest_contig_length: number of protein-coding genes on the longest contig (extant genome) or modeled ancestral genes on the longest reconstructed contig (ancestral genome)
L50: Minimal number of contigs required to cover 50% of the genes of the genome
N50: Number of genes on the smaller of the longest contigs required to cover 50% of the genes of the genome
L70: Minimal number of contigs required to cover 70% of the genes of the genome
N70: Number of genes on the smaller of the longest contigs required to cover 70% of the genes of the genome
L90: Minimal number of contigs required to cover 90% of the genes of the genome
N90: Number of genes on the smaller of the longest contigs required to cover 90% of the genes of the genome
Lineage: The path of nodes leading to the genome’s node
genome_id	genome_type	nb_descendant_leaves	level_from_root	RED_score	nb_genes	nb_edges	median_age_edges	nb_contigs	longest_contig_length	L50	N50	L70	N70	L90	N90	lineage
0	Ancestral	2851	0	0	1335	879	1	464	15	79	4	133	3	193	2	LUCA
1	Ancestral	173	1	0.2	2699	1954	0.8	775	59	113	5	205	4	332	3	LUCA;Archaea
2	Extant	0	2	1	1028	1025	0	3	531	1	531	2	474	2	474	LUCA;Archaea;Archaeon GW2011_AR5
3	Extant	0	2	1	1856	1843	0	13	551	2	538	4	108	8	59	LUCA;Archaea;Candidatus Altiarchaeales archaeon Bin_400
4	Ancestral	4	2	0.6	1169	834	0.8	346	31	48	5	89	4	144	3	LUCA;Archaea;p__Asgardarchaeota
5	Extant	0	3	1	3521	3420	0	101	200	18	67	30	50	53	17	LUCA;Archaea;p__Asgardarchaeota;Heimdallarchaeota archaeon (strain B3-JM-08)
6	Extant	0	3	1	4413	4174	0	239	100	54	24	94	18	154	11	LUCA;Archaea;p__Asgardarchaeota;Lokiarchaeota archaeon (strain CR_4)
7	Extant	0	3	1	1584	1575	0	9	1252	1	1252	1	1252	3	98	LUCA;Archaea;p__Asgardarchaeota;Odinarchaeota archaeon (strain LCB_4)
8	Extant	0	3	1	2591	2509	0	82	180	13	64	23	37	42	16	LUCA;Archaea;p__Asgardarchaeota;Thorarchaeota archaeon (strain OWC)
9	Extant	0	2	1	1543	1481	0	62	91	13	42	22	33	35	15	LUCA;Archaea;Nanoarchaeota archaeon KR13_N2.mb.113
10	Extant	0	2	1	1399	1257	0	142	58	25	17	44	11	74	6	LUCA;Archaea;Thermococci archaeon B88_G9
11	Ancestral	53	2	0.4	3004	2161	0.8	861	29	126	5	227	4	363	3	LUCA;Archaea;p__Halobacteriota
12	Ancestral	4	3	0.7	1701	1178	0.6	527	30	80	5	139	4	216	3	LUCA;Archaea;p__Halobacteriota;f__Archaeoglobaceae
13	Extant	0	4	1	2400	2399	0	1	2400	1	2400	1	2400	1	2400	LUCA;Archaea;p__Halobacteriota;f__Archaeoglobaceae;Archaeoglobus fulgidus (strain ATCC 49558 / DSM 4304 / JCM 9628 / NBRC 100126 / VC-16)
14	Extant	0	4	1	1818	1817	0	1	1818	1	1818	1	1818	1	1818	LUCA;Archaea;p__Halobacteriota;f__Archaeoglobaceae;Archaeoglobus profundus (strain DSM 5631 / JCM 9629 / NBRC 100127 / Av18)
15	Extant	0	4	1	2064	2063	0	1	2064	1	2064	1	2064	1	2064	LUCA;Archaea;p__Halobacteriota;f__Archaeoglobaceae;Archaeoglobus veneficus (strain DSM 11195 / SNP6)
16	Extant	0	4	1	2463	2462	0	1	2463	1	2463	1	2463	1	2463	LUCA;Archaea;p__Halobacteriota;f__Archaeoglobaceae;Ferroglobus placidus (strain DSM 10642 / AEDII12DO)
17	Ancestral	24	3	0.57	3602	2879	0.43	741	46	84	10	164	6	298	3	LUCA;Archaea;p__Halobacteriota;o__Halobacteriales
18	Extant	0	4	1	3779	3772	0	7	3034	1	3034	1	3034	3	290	LUCA;Archaea;p__Halobacteriota;o__Halobacteriales;Halalkalicoccus jeotgali (strain DSM 18796 / CECT 7217 / JCM 14584 / KCTC 4019 / B3)
19	Ancestral	6	4	0.73	3280	2603	0.43	685	34	87	8	164	6	284	3	LUCA;Archaea;p__Halobacteriota;o__Halobacteriales;f__Haloarculaceae
20	Ancestral	2	5	0.87	3566	3235	0.27	332	124	36	27	64	19	121	7	LUCA;Archaea;p__Halobacteriota;o__Halobacteriales;f__Haloarculaceae;g__Haloarcula
21	Extant	0	6	1	3855	3852	0.13	3	3039	1	3039	1	3039	2	454	LUCA;Archaea;p__Halobacteriota;o__Halobacteriales;f__Haloarculaceae;g__Haloarcula;Haloarcula hispanica (strain ATCC 33960 / DSM 4426 / JCM 8911 / NBRC 102182 / NCIMB 2187 / VKM B-1755)
22	Extant	0	6	1	4231	4222	0.13	9	3127	1	3127	1	3127	4	166	LUCA;Archaea;p__Halobacteriota;o__Halobacteriales;f__Haloarculaceae;g__Haloarcula;Haloarcula marismortui (strain ATCC 43049 / DSM 3752 / JCM 8966 / VKM B-1809)
23	Extant	0	5	1	3168	3167	0	1	3168	1	3168	1	3168	1	3168	LUCA;Archaea;p__Halobacteriota;o__Halobacteriales;f__Haloarculaceae;Halomicrobium mukohataei (strain ATCC 700874 / DSM 12286 / JCM 9738 / NCIMB 13541)
24	Extant	0	5	1	2998	2997	0	1	2998	1	2998	1	2998	1	2998	LUCA;Archaea;p__Halobacteriota;o__Halobacteriales;f__Haloarculaceae;Halorhabdus utahensis (strain DSM 12940 / JCM 11049 / AX-2)
25	Ancestral	2	5	0.87	2157	1659	0.43	501	39	75	7	134	5	217	3	LUCA;Archaea;p__Halobacteriota;o__Halobacteriales;f__Haloarculaceae;g__Natronomonas
26	Extant	0	6	1	2852	2851	0	1	2852	1	2852	1	2852	1	2852	LUCA;Archaea;p__Halobacteriota;o__Halobacteriales;f__Haloarculaceae;g__Natronomonas;Natronomonas moolapensis (strain DSM 18674 / CECT 7526 / JCM 14361 / 8.8.11)
27	Extant	0	6	1	2824	2821	0	3	2654	1	2654	1	2654	1	2654	LUCA;Archaea;p__Halobacteriota;o__Halobacteriales;f__Haloarculaceae;g__Natronomonas;Natronomonas pharaonis (strain ATCC 35678 / DSM 2160 / CIP 103997 / JCM 8858 / NBRC 14720 / NCIMB 2260 / Gabara)
28	Ancestral	2	4	0.78	2412	2278	0.43	134	112	16	44	28	29	55	11	LUCA;Archaea;p__Halobacteriota;o__Halobacteriales;s__Halobacterium salinarum
29	Extant	0	5	1	2742	2737	0.22	5	2123	1	2123	1	2123	3	143	LUCA;Archaea;p__Halobacteriota;o__Halobacteriales;s__Halobacterium salinarum;Halobacterium salinarum (strain ATCC 29341 / DSM 671 / R1)
30	Extant	0	5	1	2418	2415	0.22	3	2044	1	2044	1	2044	2	236	LUCA;Archaea;p__Halobacteriota;o__Halobacteriales;s__Halobacterium salinarum;Halobacterium salinarum (strain ATCC 700922 / JCM 11081 / NRC-1)
31	Ancestral	7	4	0.72	3509	2888	0.43	630	100	60	13	122	7	239	4	LUCA;Archaea;p__Halobacteriota;o__Halobacteriales;f__Haloferacaceae
32	Ancestral	2	5	0.86	3200	2804	0.43	396	102	32	22	67	12	142	5	LUCA;Archaea;p__Halobacteriota;o__Halobacteriales;f__Haloferacaceae;g__Haloferax
33	Extant	0	6	1	3861	3857	0.28	4	2949	1	2949	1	2949	3	291	LUCA;Archaea;p__Halobacteriota;o__Halobacteriales;f__Haloferacaceae;g__Haloferax;Haloferax mediterranei (strain ATCC 33500 / DSM 1411 / JCM 8866 / NBRC 14739 / NCIMB 2177 / R-4)
34	Extant	0	6	1	3986	3981	0.28	5	2932	1	2932	1	2932	3	377	LUCA;Archaea;p__Halobacteriota;o__Halobacteriales;f__Haloferacaceae;g__Haloferax;Haloferax volcanii (strain ATCC 29605 / DSM 3757 / JCM 8879 / NBRC 14742 / NCIMB 2012 / VKM B-1768 / DS2)
35	Extant	0	5	1	3894	3888	0.28	6	2891	1	2891	1	2891	3	303	LUCA;Archaea;p__Halobacteriota;o__Halobacteriales;f__Haloferacaceae;Halogeometricum borinquense (strain ATCC 700274 / DSM 11551 / JCM 10706 / KCTC 4070 / PR3)
36	Ancestral	2	5	0.86	2521	2326	0.28	195	123	21	37	36	24	68	9	LUCA;Archaea;p__Halobacteriota;o__Halobacteriales;f__Haloferacaceae;s__Haloquadratum walsbyi
37	Extant	0	6	1	2819	2818	0.14	1	2819	1	2819	1	2819	1	2819	LUCA;Archaea;p__Halobacteriota;o__Halobacteriales;f__Haloferacaceae;s__Haloquadratum walsbyi;Haloquadratum walsbyi (strain DSM 16790 / HBSQ001)
38	Extant	0	6	1	2974	2970	0.14	4	2879	1	2879	1	2879	1	2879	LUCA;Archaea;p__Halobacteriota;o__Halobacteriales;f__Haloferacaceae;s__Haloquadratum walsbyi;Haloquadratum walsbyi (strain DSM 16854 / JCM 12705 / C23)
39	Ancestral	2	5	0.86	2418	1776	0.43	647	26	103	5	180	4	277	3	LUCA;Archaea;p__Halobacteriota;o__Halobacteriales;f__Haloferacaceae;g__Halorubrum
40	Extant	0	6	1	3493	3490	0	3	2694	1	2694	1	2694	3	353	LUCA;Archaea;p__Halobacteriota;o__Halobacteriales;f__Haloferacaceae;g__Halorubrum;Halorubrum lacusprofundi (strain ATCC 49239 / DSM 5036 / JCM 8891 / ACAM 34)
41	Extant	0	6	1	3358	3301	0	57	477	7	149	12	94	24	33	LUCA;Archaea;p__Halobacteriota;o__Halobacteriales;f__Haloferacaceae;g__Halorubrum;Halorubrum vacuolatum
42	Ancestral	8	4	0.74	4117	3482	0.43	642	90	66	15	129	8	246	4	LUCA;Archaea;p__Halobacteriota;o__Halobacteriales;f__Natrialbaceae
43	Extant	0	5	1	4221	4217	0.26	4	3588	1	3588	1	3588	2	345	LUCA;Archaea;p__Halobacteriota;o__Halobacteriales;f__Natrialbaceae;Halopiger xanaduensis (strain DSM 18323 / JCM 14033 / SH-6)
44	Extant	0	5	1	3739	3738	0.26	1	3739	1	3739	1	3739	1	3739	LUCA;Archaea;p__Halobacteriota;o__Halobacteriales;f__Natrialbaceae;Haloterrigena turkmenica (strain ATCC 51198 / DSM 5511 / JCM 9101 / NCIMB 13204 / VKM B-1734 / 4k)
45	Extant	0	5	1	3099	3098	0	1	3099	1	3099	1	3099	1	3099	LUCA;Archaea;p__Halobacteriota;o__Halobacteriales;f__Natrialbaceae;Halovivax ruber (strain DSM 18193 / JCM 13892 / XH-70)
46	Ancestral	2	5	0.87	3377	2939	0.26	440	97	49	18	92	10	170	5	LUCA;Archaea;p__Halobacteriota;o__Halobacteriales;f__Natrialbaceae;g__Natrialba
47	Extant	0	6	1	4170	4128	0.26	42	398	8	163	14	117	23	60	LUCA;Archaea;p__Halobacteriota;o__Halobacteriales;f__Natrialbaceae;g__Natrialba;Natrialba asiatica (strain ATCC 700177 / DSM 12278 / JCM 9576 / FERM P-10747 / NBRC 102637 / 172P1)
48	Extant	0	6	1	3558	3557	0.26	1	3558	1	3558	1	3558	1	3558	LUCA;Archaea;p__Halobacteriota;o__Halobacteriales;f__Natrialbaceae;g__Natrialba;Natrialba magadii (strain ATCC 43099 / DSM 3394 / CCM 3739 / CIP 104546 / IAM 13178 / JCM 8861 / NBRC 102185 / NCIMB 2190 / MS3)
49	Ancestral	2	5	0.87	3501	3048	0.26	453	78	54	16	101	10	181	6	LUCA;Archaea;p__Halobacteriota;o__Halobacteriales;f__Natrialbaceae;g__Natrinema
50	Extant	0	6	1	4296	4294	0.13	2	4233	1	4233	1	4233	1	4233	LUCA;Archaea;p__Halobacteriota;o__Halobacteriales;f__Natrialbaceae;g__Natrinema;Natrinema sp. (strain J7-2)
51	Extant	0	6	1	4138	4135	0.26	3	3644	1	3644	1	3644	2	249	LUCA;Archaea;p__Halobacteriota;o__Halobacteriales;f__Natrialbaceae;g__Natrinema;Natrinema pellirubrum (strain DSM 15624 / CIP 106293 / JCM 10476 / NCIMB 786 / 157)
52	Extant	0	5	1	3624	3623	0.26	1	3624	1	3624	1	3624	1	3624	LUCA;Archaea;p__Halobacteriota;o__Halobacteriales;f__Natrialbaceae;Natronobacterium gregoryi (strain ATCC 43098 / DSM 3393 / CCM 3738 / CIP 104747 / IAM 13177 / JCM 8860 / NBRC 102187 / NCIMB 2189 / SP2)
53	Ancestral	3	3	0.62	1998	1528	0.6	474	32	77	7	132	5	206	4	LUCA;Archaea;p__Halobacteriota;f__Methanocellaceae
54	Ancestral	2	4	0.81	2183	1777	0.38	408	32	62	10	106	6	177	4	LUCA;Archaea;p__Halobacteriota;f__Methanocellaceae;g__Methanocella
55	Extant	0	5	1	2448	2447	0.19	1	2448	1	2448	1	2448	1	2448	LUCA;Archaea;p__Halobacteriota;f__Methanocellaceae;g__Methanocella;Methanocella conradii (strain DSM 24694 / JCM 17849 / CGMCC 1.5162 / HZ254)
56	Extant	0	5	1	2992	2991	0.19	1	2992	1	2992	1	2992	1	2992	LUCA;Archaea;p__Halobacteriota;f__Methanocellaceae;g__Methanocella;Methanocella paludicola (strain DSM 17711 / JCM 13418 / NBRC 101707 / SANAE)
57	Extant	0	4	1	3069	3068	0	1	3069	1	3069	1	3069	1	3069	LUCA;Archaea;p__Halobacteriota;f__Methanocellaceae;Methanocella arvoryzae (strain DSM 22066 / NBRC 105507 / MRE50)
58	Extant	0	3	1	1291	1279	0	12	323	3	203	4	157	7	45	LUCA;Archaea;p__Halobacteriota;Candidatus Methanoliparum thermophilum NM1a
59	Ancestral	8	3	0.64	2254	1793	0.6	472	72	52	9	101	6	187	3	LUCA;Archaea;p__Halobacteriota;o__Methanomicrobiales
60	Extant	0	4	1	1739	1738	0	1	1739	1	1739	1	1739	1	1739	LUCA;Archaea;p__Halobacteriota;o__Methanomicrobiales;Methanocorpusculum labreanum (strain ATCC 43576 / DSM 4855 / Z)
61	Ancestral	2	4	0.82	2079	1762	0.36	317	51	35	15	66	9	124	4	LUCA;Archaea;p__Halobacteriota;o__Methanomicrobiales;g__Methanoculleus
62	Extant	0	5	1	2575	2574	0.18	1	2575	1	2575	1	2575	1	2575	LUCA;Archaea;p__Halobacteriota;o__Methanomicrobiales;g__Methanoculleus;Methanoculleus bourgensis (strain ATCC 43281 / DSM 3045 / OCM 15 / MS2)
63	Extant	0	5	1	2474	2473	0.18	1	2474	1	2474	1	2474	1	2474	LUCA;Archaea;p__Halobacteriota;o__Methanomicrobiales;g__Methanoculleus;Methanoculleus marisnigri (strain ATCC 35101 / DSM 1498 / JR1)
64	Extant	0	4	1	2779	2778	0	1	2779	1	2779	1	2779	1	2779	LUCA;Archaea;p__Halobacteriota;o__Methanomicrobiales;Methanolacinia petrolearia (strain DSM 11571 / OCM 486 / SEBR 4847)
65	Ancestral	2	4	0.82	1889	1521	0.36	368	48	42	9	81	6	145	4	LUCA;Archaea;p__Halobacteriota;o__Methanomicrobiales;g__Methanoregula
66	Extant	0	5	1	2450	2449	0.18	1	2450	1	2450	1	2450	1	2450	LUCA;Archaea;p__Halobacteriota;o__Methanomicrobiales;g__Methanoregula;Methanoregula boonei (strain DSM 21154 / JCM 14090 / 6A8)
67	Extant	0	5	1	2815	2814	0	1	2815	1	2815	1	2815	1	2815	LUCA;Archaea;p__Halobacteriota;o__Methanomicrobiales;g__Methanoregula;Methanoregula formicica (strain DSM 22288 / NBRC 105244 / SMSP)
68	Extant	0	4	1	2655	2654	0	1	2655	1	2655	1	2655	1	2655	LUCA;Archaea;p__Halobacteriota;o__Methanomicrobiales;Methanosphaerula palustris (strain ATCC BAA-1556 / DSM 19958 / E1-9c)
69	Extant	0	4	1	3095	3094	0	1	3095	1	3095	1	3095	1	3095	LUCA;Archaea;p__Halobacteriota;o__Methanomicrobiales;Methanospirillum hungatei JF-1 (strain ATCC 27890 / DSM 864 / NBRC 100397 / JF-1)
70	Extant	0	3	1	2167	2163	0	4	1704	1	1704	1	1704	2	433	LUCA;Archaea;p__Halobacteriota;Candidatus Methanohalarchaeum thermophilum HMET1
71	Ancestral	11	3	0.58	1949	1363	0.8	597	33	98	4	167	3	257	3	LUCA;Archaea;p__Halobacteriota;c__Methanosarcinia
72	Ancestral	8	4	0.76	2360	1932	0.6	433	67	38	13	80	7	162	3	LUCA;Archaea;p__Halobacteriota;c__Methanosarcinia;f__Methanosarcinaceae
73	Extant	0	5	1	2242	2241	0.24	1	2242	1	2242	1	2242	1	2242	LUCA;Archaea;p__Halobacteriota;c__Methanosarcinia;f__Methanosarcinaceae;Methanococcoides burtonii (strain DSM 6242 / NBRC 107633 / OCM 468 / ACE-M)
74	Extant	0	5	1	2248	2246	0.24	2	2143	1	2143	1	2143	1	2143	LUCA;Archaea;p__Halobacteriota;c__Methanosarcinia;f__Methanosarcinaceae;Methanohalobium evestigatum (strain ATCC BAA-1072 / DSM 3721 / NBRC 107634 / OCM 161 / Z-7303)
75	Extant	0	5	1	1986	1985	0.24	1	1986	1	1986	1	1986	1	1986	LUCA;Archaea;p__Halobacteriota;c__Methanosarcinia;f__Methanosarcinaceae;Methanohalophilus mahii (strain ATCC 35705 / DSM 5219 / SLP)
76	Extant	0	5	1	2551	2549	0	2	2298	1	2298	1	2298	1	2298	LUCA;Archaea;p__Halobacteriota;c__Methanosarcinia;f__Methanosarcinaceae;Methanomethylovorans hollandica (strain DSM 15978 / NBRC 107637 / DMS1)
77	Extant	0	5	1	1971	1970	0.24	1	1971	1	1971	1	1971	1	1971	LUCA;Archaea;p__Halobacteriota;c__Methanosarcinia;f__Methanosarcinaceae;Methanosalsum zhilinae (strain DSM 4017 / NBRC 107636 / OCM 62 / WeN5)
78	Ancestral	3	5	0.88	3002	2517	0.24	487	43	56	14	105	8	192	4	LUCA;Archaea;p__Halobacteriota;c__Methanosarcinia;f__Methanosarcinaceae;g__Methanosarcina
79	Extant	0	6	1	4463	4462	0	1	4463	1	4463	1	4463	1	4463	LUCA;Archaea;p__Halobacteriota;c__Methanosarcinia;f__Methanosarcinaceae;g__Methanosarcina;Methanosarcina acetivorans (strain ATCC 35395 / DSM 2834 / JCM 12185 / C2A)
80	Extant	0	6	1	3611	3610	0.12	1	3611	1	3611	1	3611	1	3611	LUCA;Archaea;p__Halobacteriota;c__Methanosarcinia;f__Methanosarcinaceae;g__Methanosarcina;Methanosarcina barkeri (strain Fusaro / DSM 804)
81	Extant	0	6	1	3298	3297	0.12	1	3298	1	3298	1	3298	1	3298	LUCA;Archaea;p__Halobacteriota;c__Methanosarcinia;f__Methanosarcinaceae;g__Methanosarcina;Methanosarcina mazei (strain ATCC BAA-159 / DSM 3647 / Goe1 / Go1 / JCM 11833 / OCM 88)
82	Ancestral	3	4	0.79	1517	1134	0.6	386	28	63	6	105	5	166	3	LUCA;Archaea;p__Halobacteriota;c__Methanosarcinia;f__Methanotrichaceae
83	Extant	0	5	1	2782	2780	0	2	2763	1	2763	1	2763	1	2763	LUCA;Archaea;p__Halobacteriota;c__Methanosarcinia;f__Methanotrichaceae;Methanothrix soehngenii (strain ATCC 5969 / DSM 3671 / JCM 10134 / NBRC 103675 / OCM 69 / GP-6)
84	Extant	0	5	1	2358	2356	0	2	2340	1	2340	1	2340	1	2340	LUCA;Archaea;p__Halobacteriota;c__Methanosarcinia;f__Methanotrichaceae;Methanosaeta harundinacea (strain 6Ac)
85	Extant	0	5	1	1673	1672	0	1	1673	1	1673	1	1673	1	1673	LUCA;Archaea;p__Halobacteriota;c__Methanosarcinia;f__Methanotrichaceae;Methanothrix thermoacetophila (strain DSM 6194 / JCM 14653 / NBRC 101360 / PT)
86	Extant	0	3	1	1313	1308	0	5	1106	1	1106	1	1106	2	88	LUCA;Archaea;p__Halobacteriota;Methanophagales archaeon G37ANME1
87	Extant	0	2	1	453	392	0	61	32	9	14	16	9	28	5	LUCA;Archaea;Candidatus Huberarchaeum crystalense CG_4_9_14_0_8_um_filter_31_21
88	Extant	0	2	1	1339	1338	0	1	1339	1	1339	1	1339	1	1339	LUCA;Archaea;Archaeon GW2011_AR10
89	Ancestral	8	2	0.48	1648	1373	0.8	279	65	30	13	57	8	108	4	LUCA;Archaea;o__Methanobacteriales
90	Ancestral	5	3	0.74	1733	1489	0.52	251	84	22	22	41	11	88	4	LUCA;Archaea;o__Methanobacteriales;f__Methanobacteriaceae
91	Extant	0	4	1	2493	2492	0.26	1	2493	1	2493	1	2493	1	2493	LUCA;Archaea;o__Methanobacteriales;f__Methanobacteriaceae;Methanobacterium lacus (strain AL-21)
92	Extant	0	4	1	2394	2393	0.26	1	2394	1	2394	1	2394	1	2394	LUCA;Archaea;o__Methanobacteriales;f__Methanobacteriaceae;Methanobacterium paludis (strain DSM 25820 / JCM 18151 / SWAN1)
93	Extant	0	4	1	2207	2206	0	1	2207	1	2207	1	2207	1	2207	LUCA;Archaea;o__Methanobacteriales;f__Methanobacteriaceae;Methanobrevibacter ruminantium (strain ATCC 35063 / DSM 1093 / JCM 13430 / OCM 146 / M1)
94	Extant	0	4	1	1783	1782	0	1	1783	1	1783	1	1783	1	1783	LUCA;Archaea;o__Methanobacteriales;f__Methanobacteriaceae;Methanobrevibacter smithii (strain ATCC 35061 / DSM 861 / OCM 144 / PS)
95	Extant	0	4	1	1533	1532	0	1	1533	1	1533	1	1533	1	1533	LUCA;Archaea;o__Methanobacteriales;f__Methanobacteriaceae;Methanosphaera stadtmanae (strain ATCC 43021 / DSM 3091 / JCM 11832 / MCB-3)
96	Extant	0	3	1	1283	1282	0.52	1	1283	1	1283	1	1283	1	1283	LUCA;Archaea;o__Methanobacteriales;Methanothermus fervidus (strain ATCC 43054 / DSM 2088 / JCM 10308 / V24 S)
97	Ancestral	2	3	0.74	1643	1558	0.52	85	150	9	60	17	35	30	15	LUCA;Archaea;o__Methanobacteriales;g__Methanothermobacter
98	Extant	0	4	1	1755	1753	0.52	2	1751	1	1751	1	1751	1	1751	LUCA;Archaea;o__Methanobacteriales;g__Methanothermobacter;Methanothermobacter marburgensis (strain ATCC BAA-927 / DSM 2133 / JCM 14651 / NBRC 100331 / OCM 82 / Marburg)
99	Extant	0	4	1	1868	1867	0.52	1	1868	1	1868	1	1868	1	1868	LUCA;Archaea;o__Methanobacteriales;g__Methanothermobacter;Methanothermobacter thermautotrophicus (strain ATCC 29096 / DSM 1053 / JCM 10044 / NBRC 100330 / Delta H)
100	Ancestral	16	2	0.37	1244	892	0.8	357	25	54	6	94	4	149	3	LUCA;Archaea;p__Methanobacteriota_A
101	Ancestral	15	3	0.52	1621	1190	0.8	440	30	68	5	121	4	190	3	LUCA;Archaea;p__Methanobacteriota_A;o__Methanococcales
102	Ancestral	5	4	0.69	1415	1026	0.48	389	27	64	5	110	4	168	3	LUCA;Archaea;p__Methanobacteriota_A;o__Methanococcales;f__Methanocaldococcaceae
103	Ancestral	4	5	0.85	1804	1634	0.31	170	121	16	28	31	17	60	6	LUCA;Archaea;p__Methanobacteriota_A;o__Methanococcales;f__Methanocaldococcaceae;g__Methanocaldococcus
104	Extant	0	6	1	1546	1545	0.15	1	1546	1	1546	1	1546	1	1546	LUCA;Archaea;p__Methanobacteriota_A;o__Methanococcales;f__Methanocaldococcaceae;g__Methanocaldococcus;Methanocaldococcus fervens (strain DSM 4213 / JCM 15782 / AG86)
105	Extant	0	6	1	1782	1779	0.15	3	1727	1	1727	1	1727	1	1727	LUCA;Archaea;p__Methanobacteriota_A;o__Methanococcales;f__Methanocaldococcaceae;g__Methanocaldococcus;Methanocaldococcus jannaschii (strain ATCC 43067 / DSM 2661 / JAL-1 / JCM 10045 / NBRC 100440)
106	Extant	0	6	1	1803	1802	0.15	1	1803	1	1803	1	1803	1	1803	LUCA;Archaea;p__Methanobacteriota_A;o__Methanococcales;f__Methanocaldococcaceae;g__Methanocaldococcus;Methanocaldococcus sp. (strain FS406-22)
107	Extant	0	6	1	1725	1724	0.15	1	1725	1	1725	1	1725	1	1725	LUCA;Archaea;p__Methanobacteriota_A;o__Methanococcales;f__Methanocaldococcaceae;g__Methanocaldococcus;Methanocaldococcus vulcanius (strain ATCC 700851 / DSM 12094 / M7)
108	Extant	0	5	1	1439	1438	0	1	1439	1	1439	1	1439	1	1439	LUCA;Archaea;p__Methanobacteriota_A;o__Methanococcales;f__Methanocaldococcaceae;Methanocaldococcus infernus (strain DSM 11812 / JCM 15783 / ME)
109	Ancestral	10	4	0.68	1733	1375	0.48	367	35	50	8	95	5	157	4	LUCA;Archaea;p__Methanobacteriota_A;o__Methanococcales;f__Methanococcaceae
110	Ancestral	7	5	0.82	1842	1741	0.32	101	535	3	152	6	82	18	10	LUCA;Archaea;p__Methanobacteriota_A;o__Methanococcales;f__Methanococcaceae;g__Methanococcus
111	Ancestral	2	6	0.91	1789	1738	0.32	51	630	2	283	4	204	6	53	LUCA;Archaea;p__Methanobacteriota_A;o__Methanococcales;f__Methanococcaceae;g__Methanococcus;s__Methanococcus maripaludis
112	Extant	0	7	1	1722	1721	0.32	1	1722	1	1722	1	1722	1	1722	LUCA;Archaea;p__Methanobacteriota_A;o__Methanococcales;f__Methanococcaceae;g__Methanococcus;s__Methanococcus maripaludis;Methanococcus maripaludis (strain S2 / LL)
113	Extant	0	7	1	1849	1848	0.18	1	1849	1	1849	1	1849	1	1849	LUCA;Archaea;p__Methanobacteriota_A;o__Methanococcales;f__Methanococcaceae;g__Methanococcus;s__Methanococcus maripaludis;Methanococcus maripaludis X1
114	Extant	0	6	1	1785	1784	0.32	1	1785	1	1785	1	1785	1	1785	LUCA;Archaea;p__Methanobacteriota_A;o__Methanococcales;f__Methanococcaceae;g__Methanococcus;Methanococcus maripaludis (strain C7 / ATCC BAA-1331)
115	Extant	0	6	1	1825	1824	0.18	1	1825	1	1825	1	1825	1	1825	LUCA;Archaea;p__Methanobacteriota_A;o__Methanococcales;f__Methanococcaceae;g__Methanococcus;Methanococcus maripaludis (strain C6 / ATCC BAA-1332)
116	Extant	0	6	1	1821	1819	0.32	2	1812	1	1812	1	1812	1	1812	LUCA;Archaea;p__Methanobacteriota_A;o__Methanococcales;f__Methanococcaceae;g__Methanococcus;Methanococcus maripaludis (strain C5 / ATCC BAA-1333)
117	Extant	0	6	1	1661	1660	0.32	1	1661	1	1661	1	1661	1	1661	LUCA;Archaea;p__Methanobacteriota_A;o__Methanococcales;f__Methanococcaceae;g__Methanococcus;Methanococcus vannielii (strain ATCC 35089 / DSM 1224 / JCM 13029 / OCM 148 / SB)
118	Extant	0	6	1	1657	1656	0	1	1657	1	1657	1	1657	1	1657	LUCA;Archaea;p__Methanobacteriota_A;o__Methanococcales;f__Methanococcaceae;g__Methanococcus;Methanococcus voltae (strain ATCC BAA-1334 / A3)
119	Ancestral	2	5	0.84	1453	1231	0.48	222	45	30	12	57	8	97	5	LUCA;Archaea;p__Methanobacteriota_A;o__Methanococcales;f__Methanococcaceae;g__Methanothermococcus_A
120	Extant	0	6	1	1490	1489	0.32	1	1490	1	1490	1	1490	1	1490	LUCA;Archaea;p__Methanobacteriota_A;o__Methanococcales;f__Methanococcaceae;g__Methanothermococcus_A;Methanococcus aeolicus (strain ATCC BAA-1280 / DSM 17508 / OCM 812 / Nankai-3)
121	Extant	0	6	1	1583	1581	0.32	2	1573	1	1573	1	1573	1	1573	LUCA;Archaea;p__Methanobacteriota_A;o__Methanococcales;f__Methanococcaceae;g__Methanothermococcus_A;Methanothermococcus okinawensis (strain DSM 14208 / JCM 11175 / IH1)
122	Extant	0	5	1	1752	1751	0.32	1	1752	1	1752	1	1752	1	1752	LUCA;Archaea;p__Methanobacteriota_A;o__Methanococcales;f__Methanococcaceae;Methanotorris igneus (strain DSM 5666 / JCM 11834 / Kol 5)
123	Extant	0	3	1	1690	1689	0	1	1690	1	1690	1	1690	1	1690	LUCA;Archaea;p__Methanobacteriota_A;Methanopyrus kandleri (strain AV19 / DSM 6324 / JCM 9639 / NBRC 100938)
124	Ancestral	12	2	0.47	2495	2104	0.53	395	67	47	15	85	9	157	4	LUCA;Archaea;f__Thermococcaceae
125	Ancestral	5	3	0.74	2131	1934	0.53	198	247	10	53	22	18	61	6	LUCA;Archaea;f__Thermococcaceae;g__Pyrococcus
126	Extant	0	4	1	1786	1785	0.26	1	1786	1	1786	1	1786	1	1786	LUCA;Archaea;f__Thermococcaceae;g__Pyrococcus;Pyrococcus abyssi (strain GE5 / Orsay)
127	Extant	0	4	1	2052	2051	0.26	1	2052	1	2052	1	2052	1	2052	LUCA;Archaea;f__Thermococcaceae;g__Pyrococcus;Pyrococcus furiosus (strain ATCC 43587 / DSM 3638 / JCM 8422 / Vc1)
128	Extant	0	4	1	2077	2076	0.26	1	2077	1	2077	1	2077	1	2077	LUCA;Archaea;f__Thermococcaceae;g__Pyrococcus;Pyrococcus horikoshii (strain ATCC 700860 / DSM 12428 / JCM 9974 / NBRC 100139 / OT-3)
129	Extant	0	4	1	1980	1979	0.26	1	1980	1	1980	1	1980	1	1980	LUCA;Archaea;f__Thermococcaceae;g__Pyrococcus;Pyrococcus sp. (strain NA2)
130	Extant	0	4	1	1865	1864	0.26	1	1865	1	1865	1	1865	1	1865	LUCA;Archaea;f__Thermococcaceae;g__Pyrococcus;Pyrococcus yayanosii (strain CH1 / JCM 16557)
131	Ancestral	4	3	0.74	2353	2120	0.53	236	77	22	28	42	17	81	7	LUCA;Archaea;f__Thermococcaceae;g__Thermococcus
132	Extant	0	4	1	2157	2156	0.26	1	2157	1	2157	1	2157	1	2157	LUCA;Archaea;f__Thermococcaceae;g__Thermococcus;Thermococcus gammatolerans (strain DSM 15229 / JCM 11827 / EJ3)
133	Extant	0	4	1	2302	2301	0.53	1	2302	1	2302	1	2302	1	2302	LUCA;Archaea;f__Thermococcaceae;g__Thermococcus;Thermococcus kodakarensis (strain ATCC BAA-918 / JCM 12380 / KOD1)
134	Extant	0	4	1	1976	1975	0.53	1	1976	1	1976	1	1976	1	1976	LUCA;Archaea;f__Thermococcaceae;g__Thermococcus;Thermococcus onnurineus (strain NA1)
135	Extant	0	4	1	2133	2132	0.53	1	2133	1	2133	1	2133	1	2133	LUCA;Archaea;f__Thermococcaceae;g__Thermococcus;Thermococcus sp. (strain CGMCC 1.5172 / 4557)
136	Ancestral	2	3	0.74	2069	1833	0.53	236	61	31	17	56	12	97	6	LUCA;Archaea;f__Thermococcaceae;g__Thermococcus_A
137	Extant	0	4	1	2506	2505	0.53	1	2506	1	2506	1	2506	1	2506	LUCA;Archaea;f__Thermococcaceae;g__Thermococcus_A;Thermococcus litoralis (strain ATCC 51850 / DSM 5473 / JCM 8560 / NS-C)
138	Extant	0	4	1	2036	2035	0.53	1	2036	1	2036	1	2036	1	2036	LUCA;Archaea;f__Thermococcaceae;g__Thermococcus_A;Thermococcus sibiricus (strain DSM 12597 / MM 739)
139	Extant	0	3	1	2265	2263	0.53	2	2207	1	2207	1	2207	1	2207	LUCA;Archaea;f__Thermococcaceae;Thermococcus barophilus (strain DSM 11836 / MP)
140	Extant	0	2	1	1358	1356	0	2	1312	1	1312	1	1312	1	1312	LUCA;Archaea;Candidatus Fermentimicrarchaeum limneticum Sv326
141	Ancestral	4	2	0.52	528	367	0.8	164	27	24	5	43	3	68	3	LUCA;Archaea;c__Nanoarchaeia
142	Ancestral	2	3	0.76	193	122	0.8	71	8	12	4	20	3	30	2	LUCA;Archaea;c__Nanoarchaeia;o__Nanoarchaeales
143	Extant	0	4	1	536	535	0	1	536	1	536	1	536	1	536	LUCA;Archaea;c__Nanoarchaeia;o__Nanoarchaeales;Nanoarchaeum equitans (strain Kin4-M)
144	Extant	0	4	1	647	640	0	7	217	2	171	3	84	5	56	LUCA;Archaea;c__Nanoarchaeia;o__Nanoarchaeales;Nanobsidianus stetteri
145	Extant	0	3	1	1010	1009	0	1	1010	1	1010	1	1010	1	1010	LUCA;Archaea;c__Nanoarchaeia;Archaeon GW2011_AR20
146	Extant	0	3	1	1308	1307	0	1	1308	1	1308	1	1308	1	1308	LUCA;Archaea;c__Nanoarchaeia;Archaeon GW2011_AR15
147	Ancestral	2	2	0.6	407	279	0.8	130	13	19	4	35	3	53	3	LUCA;Archaea;f__Nanosalinaceae
148	Extant	0	3	1	1673	1672	0	1	1673	1	1673	1	1673	1	1673	LUCA;Archaea;f__Nanosalinaceae;Nanosalina sp. (strain J07AB43)
149	Extant	0	3	1	1402	1401	0	1	1402	1	1402	1	1402	1	1402	LUCA;Archaea;f__Nanosalinaceae;Nanosalinarum sp. (strain J07AB56)
150	Extant	0	2	1	970	934	0	36	88	8	43	12	33	21	14	LUCA;Archaea;Candidatus Altiarchaeota archaeon DPANNHV_H2.bin.121
151	Ancestral	13	2	0.43	1647	1183	0.8	480	33	78	5	134	4	210	3	LUCA;Archaea;p__Thermoplasmatota
152	Extant	0	3	1	1221	1013	0	208	52	40	7	71	6	111	4	LUCA;Archaea;p__Thermoplasmatota;Thermoplasmata archaeon B1_G16
153	Extant	0	3	1	1222	1202	0	20	261	3	200	5	91	9	51	LUCA;Archaea;p__Thermoplasmatota;Thermoplasmatales archaeon MAG-13
154	Extant	0	3	1	2160	2036	0	124	75	27	26	46	18	74	11	LUCA;Archaea;p__Thermoplasmatota;Candidatus Thermoplasmatota archaeon Zod_Metabat.400
155	Extant	0	3	1	1295	1278	0	17	310	3	168	5	96	9	34	LUCA;Archaea;p__Thermoplasmatota;Candidatus Thalassarchaeum sp. BS30m-G33
156	Extant	0	3	1	2389	2364	0	25	321	6	163	10	97	16	60	LUCA;Archaea;p__Thermoplasmatota;Euryarchaeota archaeon NC_groundwater_1308_Ag_S-0.2um_62_92
157	Ancestral	8	3	0.59	1326	930	0.8	405	29	66	5	113	3	175	3	LUCA;Archaea;p__Thermoplasmatota;c__Thermoplasmata
158	Ancestral	2	4	0.79	1336	1183	0.21	153	50	22	17	39	12	66	7	LUCA;Archaea;p__Thermoplasmatota;c__Thermoplasmata;g__Aciduliprofundum
159	Extant	0	5	1	1539	1538	0.21	1	1539	1	1539	1	1539	1	1539	LUCA;Archaea;p__Thermoplasmatota;c__Thermoplasmata;g__Aciduliprofundum;Aciduliprofundum boonei (strain DSM 19572 / T469)
160	Extant	0	5	1	1497	1496	0.21	1	1497	1	1497	1	1497	1	1497	LUCA;Archaea;p__Thermoplasmatota;c__Thermoplasmata;g__Aciduliprofundum;Aciduliprofundum sp. (strain MAR08-339)
161	Ancestral	3	4	0.74	945	690	0.8	256	30	39	6	69	4	109	3	LUCA;Archaea;p__Thermoplasmatota;c__Thermoplasmata;o__Methanomassiliicoccales
162	Extant	0	5	1	1826	1825	0	1	1826	1	1826	1	1826	1	1826	LUCA;Archaea;p__Thermoplasmatota;c__Thermoplasmata;o__Methanomassiliicoccales;Methanomassiliicoccus intestinalis (strain Issoire-Mx1)
163	Ancestral	2	5	0.87	1133	944	0.26	189	86	24	11	46	7	82	4	LUCA;Archaea;p__Thermoplasmatota;c__Thermoplasmata;o__Methanomassiliicoccales;g__Methanomethylophilus
164	Extant	0	6	1	1646	1645	0.13	1	1646	1	1646	1	1646	1	1646	LUCA;Archaea;p__Thermoplasmatota;c__Thermoplasmata;o__Methanomassiliicoccales;g__Methanomethylophilus;Methanomethylophilus alvus (strain Mx1201)
165	Extant	0	6	1	1528	1527	0.13	1	1528	1	1528	1	1528	1	1528	LUCA;Archaea;p__Thermoplasmatota;c__Thermoplasmata;o__Methanomassiliicoccales;g__Methanomethylophilus;Thermoplasmatales archaeon (strain BRNA1)
166	Ancestral	3	4	0.74	880	588	0.8	293	33	48	4	82	3	121	3	LUCA;Archaea;p__Thermoplasmatota;c__Thermoplasmata;f__Thermoplasmataceae
167	Extant	0	5	1	1535	1534	0	1	1535	1	1535	1	1535	1	1535	LUCA;Archaea;p__Thermoplasmatota;c__Thermoplasmata;f__Thermoplasmataceae;Picrophilus torridus (strain ATCC 700027 / DSM 9790 / JCM 10055 / NBRC 100828)
168	Ancestral	2	5	0.87	1210	997	0.13	213	38	33	9	58	7	94	4	LUCA;Archaea;p__Thermoplasmatota;c__Thermoplasmata;f__Thermoplasmataceae;g__Thermoplasma
169	Extant	0	6	1	1481	1480	0.13	1	1481	1	1481	1	1481	1	1481	LUCA;Archaea;p__Thermoplasmatota;c__Thermoplasmata;f__Thermoplasmataceae;g__Thermoplasma;Thermoplasma acidophilum (strain ATCC 25905 / DSM 1728 / JCM 9062 / NBRC 15155 / AMRC-C165)
170	Extant	0	6	1	1522	1521	0.13	1	1522	1	1522	1	1522	1	1522	LUCA;Archaea;p__Thermoplasmatota;c__Thermoplasmata;f__Thermoplasmataceae;g__Thermoplasma;Thermoplasma volcanium (strain ATCC 51530 / DSM 4299 / JCM 9571 / NBRC 15438 / GSS1)
171	Ancestral	52	2	0.35	1870	1369	0.8	517	33	78	5	141	4	225	3	LUCA;Archaea;p__Thermoproteota
172	Extant	0	3	1	2178	2158	0	20	409	4	190	7	89	13	59	LUCA;Archaea;p__Thermoproteota;Thaumarchaeota archaeon SJ3.Bin56
173	Extant	0	3	1	1602	1601	0	1	1602	1	1602	1	1602	1	1602	LUCA;Archaea;p__Thermoproteota;Korarchaeum cryptofilum (strain OPF8)
174	Extant	0	3	1	1652	1644	0	8	793	2	389	2	389	3	364	LUCA;Archaea;p__Thermoproteota;Candidatus Methanosuratus subterraneum Ch88
175	Ancestral	3	3	0.6	964	682	0.65	287	15	49	5	83	4	125	3	LUCA;Archaea;p__Thermoproteota;o__Nitrososphaerales
176	Ancestral	2	4	0.8	1161	940	0.4	221	24	36	9	62	6	100	4	LUCA;Archaea;p__Thermoproteota;o__Nitrososphaerales;f__Nitrosopumilaceae
177	Extant	0	5	1	2013	2012	0	1	2013	1	2013	1	2013	1	2013	LUCA;Archaea;p__Thermoproteota;o__Nitrososphaerales;f__Nitrosopumilaceae;Cenarchaeum symbiosum (strain A)
178	Extant	0	5	1	1795	1794	0	1	1795	1	1795	1	1795	1	1795	LUCA;Archaea;p__Thermoproteota;o__Nitrososphaerales;f__Nitrosopumilaceae;Nitrosopumilus maritimus (strain SCM1)
179	Extant	0	4	1	3522	3521	0	1	3522	1	3522	1	3522	1	3522	LUCA;Archaea;p__Thermoproteota;o__Nitrososphaerales;Nitrososphaera gargensis (strain Ga9.2)
180	Extant	0	3	1	1730	1729	0	1	1730	1	1730	1	1730	1	1730	LUCA;Archaea;p__Thermoproteota;Caldiarchaeum subterraneum
181	Extant	0	3	1	881	773	0	108	56	19	11	36	8	59	6	LUCA;Archaea;p__Thermoproteota;archaeon B48_G17
182	Ancestral	44	3	0.49	1743	1263	0.8	501	31	83	5	142	4	222	3	LUCA;Archaea;p__Thermoproteota;c__Thermoproteia
183	Extant	0	4	1	1413	1412	0	1	1413	1	1413	1	1413	1	1413	LUCA;Archaea;p__Thermoproteota;c__Thermoproteia;Crenarchaeota archaeon SCGC AAA471-B05
184	Ancestral	31	4	0.62	1800	1324	0.65	493	31	73	6	132	4	213	3	LUCA;Archaea;p__Thermoproteota;c__Thermoproteia;o__Sulfolobales
185	Ancestral	3	5	0.81	1260	945	0.38	317	27	48	6	84	5	135	3	LUCA;Archaea;p__Thermoproteota;c__Thermoproteia;o__Sulfolobales;f__Acidilobaceae
186	Extant	0	6	1	1499	1498	0	1	1499	1	1499	1	1499	1	1499	LUCA;Archaea;p__Thermoproteota;c__Thermoproteia;o__Sulfolobales;f__Acidilobaceae;Acidilobus saccharovorans (strain DSM 16705 / JCM 18335 / VKM B-2471 / 345-15)
187	Extant	0	6	1	1699	1698	0	1	1699	1	1699	1	1699	1	1699	LUCA;Archaea;p__Thermoproteota;c__Thermoproteia;o__Sulfolobales;f__Acidilobaceae;Aeropyrum pernix (strain ATCC 700893 / DSM 11879 / JCM 9820 / NBRC 100138 / K1)
188	Extant	0	6	1	1477	1476	0	1	1477	1	1477	1	1477	1	1477	LUCA;Archaea;p__Thermoproteota;c__Thermoproteia;o__Sulfolobales;f__Acidilobaceae;Caldisphaera lagunensis (strain DSM 15908 / JCM 11604 / ANMR 0165 / IC-154)
189	Ancestral	6	5	0.76	1490	1274	0.38	220	75	19	19	40	7	85	4	LUCA;Archaea;p__Thermoproteota;c__Thermoproteia;o__Sulfolobales;f__Desulfurococcaceae
190	Ancestral	2	6	0.88	1307	1179	0.24	129	111	15	22	29	13	55	6	LUCA;Archaea;p__Thermoproteota;c__Thermoproteia;o__Sulfolobales;f__Desulfurococcaceae;g__Desulfurococcus
191	Extant	0	7	1	1470	1469	0.24	1	1470	1	1470	1	1470	1	1470	LUCA;Archaea;p__Thermoproteota;c__Thermoproteia;o__Sulfolobales;f__Desulfurococcaceae;g__Desulfurococcus;Desulfurococcus amylolyticus (strain DSM 18924 / JCM 16383 / VKM B-2413 / 1221n)
192	Extant	0	7	1	1345	1344	0.24	1	1345	1	1345	1	1345	1	1345	LUCA;Archaea;p__Thermoproteota;c__Thermoproteia;o__Sulfolobales;f__Desulfurococcaceae;g__Desulfurococcus;Desulfurococcus mucosus (strain ATCC 35584 / DSM 2162 / JCM 9187 / O7/1)
193	Ancestral	2	6	0.88	1476	1341	0.24	135	181	12	29	24	18	48	6	LUCA;Archaea;p__Thermoproteota;c__Thermoproteia;o__Sulfolobales;f__Desulfurococcaceae;g__Staphylothermus
194	Extant	0	7	1	1599	1598	0.12	1	1599	1	1599	1	1599	1	1599	LUCA;Archaea;p__Thermoproteota;c__Thermoproteia;o__Sulfolobales;f__Desulfurococcaceae;g__Staphylothermus;Staphylothermus hellenicus (strain DSM 12710 / JCM 10830 / BK20S6-10-b1 / P8)
195	Extant	0	7	1	1570	1569	0.12	1	1570	1	1570	1	1570	1	1570	LUCA;Archaea;p__Thermoproteota;c__Thermoproteia;o__Sulfolobales;f__Desulfurococcaceae;g__Staphylothermus;Staphylothermus marinus (strain ATCC 43588 / DSM 3639 / JCM 9404 / F1)
196	Extant	0	6	1	1414	1413	0.24	1	1414	1	1414	1	1414	1	1414	LUCA;Archaea;p__Thermoproteota;c__Thermoproteia;o__Sulfolobales;f__Desulfurococcaceae;Thermogladius calderae (strain DSM 22663 / VKM B-2946 / 1633)
197	Extant	0	6	1	1387	1386	0.24	1	1387	1	1387	1	1387	1	1387	LUCA;Archaea;p__Thermoproteota;c__Thermoproteia;o__Sulfolobales;f__Desulfurococcaceae;Thermosphaera aggregans (strain DSM 11486 / M11TL)
198	Extant	0	5	1	1384	1383	0	1	1384	1	1384	1	1384	1	1384	LUCA;Archaea;p__Thermoproteota;c__Thermoproteia;o__Sulfolobales;Fervidicoccus fontis (strain DSM 19380 / JCM 18336 / VKM B-2539 / Kam940)
199	Extant	0	5	1	1434	1433	0	1	1434	1	1434	1	1434	1	1434	LUCA;Archaea;p__Thermoproteota;c__Thermoproteia;o__Sulfolobales;Ignicoccus hospitalis (strain KIN4/I / DSM 18386 / JCM 14125)
200	Extant	0	5	1	1929	1928	0	1	1929	1	1929	1	1929	1	1929	LUCA;Archaea;p__Thermoproteota;c__Thermoproteia;o__Sulfolobales;Ignisphaera aggregans (strain DSM 17230 / JCM 13409 / AQ1.S1)
201	Ancestral	3	5	0.81	1303	1040	0.38	266	56	25	9	55	5	104	3	LUCA;Archaea;p__Thermoproteota;c__Thermoproteia;o__Sulfolobales;f__Pyrodictiaceae
202	Extant	0	6	1	1602	1601	0.19	1	1602	1	1602	1	1602	1	1602	LUCA;Archaea;p__Thermoproteota;c__Thermoproteia;o__Sulfolobales;f__Pyrodictiaceae;Hyperthermus butylicus (strain DSM 5456 / JCM 9403 / PLM1-5)
203	Extant	0	6	1	1602	1601	0.19	1	1602	1	1602	1	1602	1	1602	LUCA;Archaea;p__Thermoproteota;c__Thermoproteia;o__Sulfolobales;f__Pyrodictiaceae;Pyrodictium occultum
204	Extant	0	6	1	1986	1985	0	1	1986	1	1986	1	1986	1	1986	LUCA;Archaea;p__Thermoproteota;c__Thermoproteia;o__Sulfolobales;f__Pyrodictiaceae;Pyrolobus fumarii (strain DSM 11204 / 1A)
205	Ancestral	16	5	0.73	2275	1905	0.27	377	158	19	19	55	7	135	3	LUCA;Archaea;p__Thermoproteota;c__Thermoproteia;o__Sulfolobales;f__Sulfolobaceae
206	Extant	0	6	1	2329	2328	0.27	1	2329	1	2329	1	2329	1	2329	LUCA;Archaea;p__Thermoproteota;c__Thermoproteia;o__Sulfolobales;f__Sulfolobaceae;Acidianus hospitalis (strain W1)
207	Ancestral	2	6	0.87	1931	1728	0.27	205	143	15	28	31	15	70	5	LUCA;Archaea;p__Thermoproteota;c__Thermoproteia;o__Sulfolobales;f__Sulfolobaceae;g__Metallosphaera
208	Extant	0	7	1	2029	2028	0.27	1	2029	1	2029	1	2029	1	2029	LUCA;Archaea;p__Thermoproteota;c__Thermoproteia;o__Sulfolobales;f__Sulfolobaceae;g__Metallosphaera;Metallosphaera cuprina (strain Ar-4)
209	Extant	0	7	1	2256	2255	0.27	1	2256	1	2256	1	2256	1	2256	LUCA;Archaea;p__Thermoproteota;c__Thermoproteia;o__Sulfolobales;f__Sulfolobaceae;g__Metallosphaera;Metallosphaera sedula (strain ATCC 51363 / DSM 5348 / JCM 9185 / NBRC 15509 / TH2)
210	Ancestral	11	6	0.82	2692	2431	0.27	263	354	7	128	16	23	69	5	LUCA;Archaea;p__Thermoproteota;c__Thermoproteia;o__Sulfolobales;f__Sulfolobaceae;g__Saccharolobus
211	Ancestral	9	7	0.91	3012	2861	0.27	152	558	4	140	10	58	30	11	LUCA;Archaea;p__Thermoproteota;c__Thermoproteia;o__Sulfolobales;f__Sulfolobaceae;g__Saccharolobus;s__Saccharolobus islandicus
212	Extant	0	8	1	2716	2715	0.27	1	2716	1	2716	1	2716	1	2716	LUCA;Archaea;p__Thermoproteota;c__Thermoproteia;o__Sulfolobales;f__Sulfolobaceae;g__Saccharolobus;s__Saccharolobus islandicus;Sulfolobus islandicus (strain HVE10/4)
213	Extant	0	8	1	2908	2907	0.18	1	2908	1	2908	1	2908	1	2908	LUCA;Archaea;p__Thermoproteota;c__Thermoproteia;o__Sulfolobales;f__Sulfolobaceae;g__Saccharolobus;s__Saccharolobus islandicus;Sulfolobus islandicus (strain L.D.8.5 / Lassen #2)
214	Extant	0	8	1	2724	2723	0.27	1	2724	1	2724	1	2724	1	2724	LUCA;Archaea;p__Thermoproteota;c__Thermoproteia;o__Sulfolobales;f__Sulfolobaceae;g__Saccharolobus;s__Saccharolobus islandicus;Sulfolobus islandicus (strain L.S.2.15 / Lassen #1)
215	Extant	0	8	1	2596	2595	0.27	1	2596	1	2596	1	2596	1	2596	LUCA;Archaea;p__Thermoproteota;c__Thermoproteia;o__Sulfolobales;f__Sulfolobaceae;g__Saccharolobus;s__Saccharolobus islandicus;Sulfolobus islandicus (strain M.14.25 / Kamchatka #1)
216	Extant	0	8	1	2650	2649	0.27	1	2650	1	2650	1	2650	1	2650	LUCA;Archaea;p__Thermoproteota;c__Thermoproteia;o__Sulfolobales;f__Sulfolobaceae;g__Saccharolobus;s__Saccharolobus islandicus;Sulfolobus islandicus (strain M.16.27)
217	Extant	0	8	1	2729	2728	0.27	1	2729	1	2729	1	2729	1	2729	LUCA;Archaea;p__Thermoproteota;c__Thermoproteia;o__Sulfolobales;f__Sulfolobaceae;g__Saccharolobus;s__Saccharolobus islandicus;Sulfolobus islandicus (strain M.16.4 / Kamchatka #3)
218	Extant	0	8	1	2630	2629	0.27	1	2630	1	2630	1	2630	1	2630	LUCA;Archaea;p__Thermoproteota;c__Thermoproteia;o__Sulfolobales;f__Sulfolobaceae;g__Saccharolobus;s__Saccharolobus islandicus;Sulfolobus islandicus (strain REY15A)
219	Extant	0	8	1	2877	2876	0.18	1	2877	1	2877	1	2877	1	2877	LUCA;Archaea;p__Thermoproteota;c__Thermoproteia;o__Sulfolobales;f__Sulfolobaceae;g__Saccharolobus;s__Saccharolobus islandicus;Sulfolobus islandicus (strain Y.G.57.14 / Yellowstone #1)
220	Extant	0	8	1	2850	2848	0.18	2	2800	1	2800	1	2800	1	2800	LUCA;Archaea;p__Thermoproteota;c__Thermoproteia;o__Sulfolobales;f__Sulfolobaceae;g__Saccharolobus;s__Saccharolobus islandicus;Sulfolobus islandicus (strain Y.N.15.51 / Yellowstone #2)
221	Ancestral	2	7	0.91	2642	2496	0.27	146	231	7	131	12	58	40	9	LUCA;Archaea;p__Thermoproteota;c__Thermoproteia;o__Sulfolobales;f__Sulfolobaceae;g__Saccharolobus;s__Saccharolobus solfataricus
222	Extant	0	8	1	2617	2616	0.27	1	2617	1	2617	1	2617	1	2617	LUCA;Archaea;p__Thermoproteota;c__Thermoproteia;o__Sulfolobales;f__Sulfolobaceae;g__Saccharolobus;s__Saccharolobus solfataricus;Saccharolobus solfataricus (strain 98/2)
223	Extant	0	8	1	2928	2927	0.18	1	2928	1	2928	1	2928	1	2928	LUCA;Archaea;p__Thermoproteota;c__Thermoproteia;o__Sulfolobales;f__Sulfolobaceae;g__Saccharolobus;s__Saccharolobus solfataricus;Saccharolobus solfataricus (strain ATCC 35092 / DSM 1617 / JCM 11322 / P2)
224	Extant	0	6	1	2223	2222	0.27	1	2223	1	2223	1	2223	1	2223	LUCA;Archaea;p__Thermoproteota;c__Thermoproteia;o__Sulfolobales;f__Sulfolobaceae;Sulfolobus acidocaldarius (strain ATCC 33909 / DSM 639 / JCM 8929 / NBRC 15157 / NCIMB 11770)
225	Extant	0	6	1	2805	2804	0.27	1	2805	1	2805	1	2805	1	2805	LUCA;Archaea;p__Thermoproteota;c__Thermoproteia;o__Sulfolobales;f__Sulfolobaceae;Sulfurisphaera tokodaii (strain DSM 16993 / JCM 10545 / NBRC 100140 / 7)
226	Extant	0	4	1	1876	1874	0	2	1824	1	1824	1	1824	1	1824	LUCA;Archaea;p__Thermoproteota;c__Thermoproteia;Thermofilum pendens (strain DSM 2475 / Hrk 5)
227	Ancestral	11	4	0.62	1309	901	0.65	419	19	70	4	117	3	177	3	LUCA;Archaea;p__Thermoproteota;c__Thermoproteia;o__Thermoproteales
228	Ancestral	3	5	0.76	1056	692	0.51	367	13	58	4	100	3	151	2	LUCA;Archaea;p__Thermoproteota;c__Thermoproteia;o__Thermoproteales;f__Thermocladiaceae
229	Extant	0	6	1	1962	1961	0	1	1962	1	1962	1	1962	1	1962	LUCA;Archaea;p__Thermoproteota;c__Thermoproteia;o__Thermoproteales;f__Thermocladiaceae;Caldivirga maquilingensis (strain ATCC 700844 / DSM 13496 / JCM 10307 / IC-167)
230	Ancestral	2	6	0.88	2071	1811	0.12	260	52	33	17	60	10	105	6	LUCA;Archaea;p__Thermoproteota;c__Thermoproteia;o__Thermoproteales;f__Thermocladiaceae;g__Vulcanisaeta
231	Extant	0	7	1	2492	2491	0.12	1	2492	1	2492	1	2492	1	2492	LUCA;Archaea;p__Thermoproteota;c__Thermoproteia;o__Thermoproteales;f__Thermocladiaceae;g__Vulcanisaeta;Vulcanisaeta distributa (strain DSM 14429 / JCM 11212 / NBRC 100878 / IC-017)
232	Extant	0	7	1	2318	2317	0.12	1	2318	1	2318	1	2318	1	2318	LUCA;Archaea;p__Thermoproteota;c__Thermoproteia;o__Thermoproteales;f__Thermocladiaceae;g__Vulcanisaeta;Vulcanisaeta moutnovskia (strain 768-28)
233	Ancestral	8	5	0.75	1664	1250	0.38	421	54	62	6	111	4	180	3	LUCA;Archaea;p__Thermoproteota;c__Thermoproteia;o__Thermoproteales;f__Thermoproteaceae
234	Ancestral	6	6	0.87	2433	2234	0.13	203	230	9	74	20	25	59	6	LUCA;Archaea;p__Thermoproteota;c__Thermoproteia;o__Thermoproteales;f__Thermoproteaceae;g__Pyrobaculum
235	Extant	0	7	1	2600	2599	0.13	1	2600	1	2600	1	2600	1	2600	LUCA;Archaea;p__Thermoproteota;c__Thermoproteia;o__Thermoproteales;f__Thermoproteaceae;g__Pyrobaculum;Pyrobaculum aerophilum (strain ATCC 51768 / DSM 7523 / JCM 9630 / CIP 104966 / NBRC 100827 / IM2)
236	Extant	0	7	1	2295	2294	0.13	1	2295	1	2295	1	2295	1	2295	LUCA;Archaea;p__Thermoproteota;c__Thermoproteia;o__Thermoproteales;f__Thermoproteaceae;g__Pyrobaculum;Pyrobaculum arsenaticum (strain DSM 13514 / JCM 11321 / PZ6)
237	Extant	0	7	1	2148	2147	0.13	1	2148	1	2148	1	2148	1	2148	LUCA;Archaea;p__Thermoproteota;c__Thermoproteia;o__Thermoproteales;f__Thermoproteaceae;g__Pyrobaculum;Pyrobaculum calidifontis (strain DSM 21063 / JCM 11548 / VA1)
238	Extant	0	7	1	1976	1975	0.13	1	1976	1	1976	1	1976	1	1976	LUCA;Archaea;p__Thermoproteota;c__Thermoproteia;o__Thermoproteales;f__Thermoproteaceae;g__Pyrobaculum;Pyrobaculum islandicum (strain DSM 4184 / JCM 9189 / GEO3)
239	Extant	0	7	1	1965	1964	0.13	1	1965	1	1965	1	1965	1	1965	LUCA;Archaea;p__Thermoproteota;c__Thermoproteia;o__Thermoproteales;f__Thermoproteaceae;g__Pyrobaculum;Pyrobaculum neutrophilum (strain DSM 2338 / JCM 9278 / NBRC 100436 / V24Sta)
240	Extant	0	7	1	2797	2796	0.13	1	2797	1	2797	1	2797	1	2797	LUCA;Archaea;p__Thermoproteota;c__Thermoproteia;o__Thermoproteales;f__Thermoproteaceae;g__Pyrobaculum;Pyrobaculum oguniense (strain DSM 13380 / JCM 10595 / TE7)
241	Ancestral	2	6	0.87	1811	1535	0.25	278	97	26	14	55	8	108	4	LUCA;Archaea;p__Thermoproteota;c__Thermoproteia;o__Thermoproteales;f__Thermoproteaceae;g__Thermoproteus
242	Extant	0	7	1	2048	2047	0.13	1	2048	1	2048	1	2048	1	2048	LUCA;Archaea;p__Thermoproteota;c__Thermoproteia;o__Thermoproteales;f__Thermoproteaceae;g__Thermoproteus;Thermoproteus tenax (strain ATCC 35583 / DSM 2078 / JCM 9277 / NBRC 100435 / Kra 1)
243	Extant	0	7	1	2184	2183	0.13	1	2184	1	2184	1	2184	1	2184	LUCA;Archaea;p__Thermoproteota;c__Thermoproteia;o__Thermoproteales;f__Thermoproteaceae;g__Thermoproteus;Thermoproteus uzoniensis (strain 768-20)
244	Extant	0	2	1	736	725	0	11	200	3	89	4	67	7	55	LUCA;Archaea;Euryarchaeota archaeon ARS1358
245	Ancestral	1965	1	0.17	10638	7555	0.83	3165	36	478	5	854	3	1358	3	LUCA;Bacteria
246	Extant	0	2	1	3009	2896	0	113	139	24	41	40	31	66	16	LUCA;Bacteria;bacterium Zod_Metabat.1143
247	Extant	0	2	1	2879	2769	0	110	171	18	53	31	29	58	13	LUCA;Bacteria;Candidatus Cloacimonetes bacterium 4572_55
248	Ancestral	5	2	0.58	3224	2633	0.83	600	55	62	11	125	6	238	4	LUCA;Bacteria;p__AABM5-125-24
249	Extant	0	3	1	3132	2930	0	202	75	34	28	61	17	106	10	LUCA;Bacteria;p__AABM5-125-24;Calditrichaeota bacterium co234_bin30
250	Extant	0	3	1	2956	2938	0.42	18	502	4	282	7	186	11	96	LUCA;Bacteria;p__AABM5-125-24;candidate division LCP-89 bacterium B3_LCP
251	Extant	0	3	1	2150	1988	0.42	162	87	31	22	53	15	88	8	LUCA;Bacteria;p__AABM5-125-24;Calditrichaeota bacterium SuakinDeep_MAG45_3
252	Extant	0	3	1	2272	2051	0	221	43	53	13	89	10	137	7	LUCA;Bacteria;p__AABM5-125-24;bacterium BS750m-G18
253	Extant	0	3	1	2825	2808	0	17	872	2	669	3	661	5	71	LUCA;Bacteria;p__AABM5-125-24;bacterium Aved_18-Q3-R54-62_MAXAC.418
254	Extant	0	2	1	1392	1305	0.83	87	67	21	20	36	15	58	10	LUCA;Bacteria;Gemmatimonadetes bacterium ARS69
255	Extant	0	2	1	4326	4181	0.83	145	194	34	38	60	28	97	17	LUCA;Bacteria;Candidatus Abyssubacteria bacterium SURF_5
256	Ancestral	15	2	0.42	8022	6107	0.83	1944	51	264	7	483	5	822	3	LUCA;Bacteria;p__Acidobacteriota
257	Ancestral	7	3	0.57	5662	4473	0.83	1210	52	144	9	278	5	500	3	LUCA;Bacteria;p__Acidobacteriota;c__Acidobacteriae
258	Ancestral	6	4	0.7	4577	3657	0.83	935	49	117	9	220	6	383	3	LUCA;Bacteria;p__Acidobacteriota;c__Acidobacteriae;o__Acidobacteriales
259	Ancestral	5	5	0.83	4433	3640	0.83	801	58	107	10	197	7	335	4	LUCA;Bacteria;p__Acidobacteriota;c__Acidobacteriae;o__Acidobacteriales;f__Acidobacteriaceae
260	Extant	0	6	1	3363	3362	0	1	3363	1	3363	1	3363	1	3363	LUCA;Bacteria;p__Acidobacteriota;c__Acidobacteriae;o__Acidobacteriales;f__Acidobacteriaceae;Acidobacterium capsulatum (strain ATCC 51196 / DSM 11244 / BCRC 80197 / JCM 7670 / NBRC 15755 / NCIMB 13165 / 161)
261	Extant	0	6	1	4803	4802	0	1	4803	1	4803	1	4803	1	4803	LUCA;Bacteria;p__Acidobacteriota;c__Acidobacteriae;o__Acidobacteriales;f__Acidobacteriaceae;Granulicella mallensis (strain ATCC BAA-1857 / DSM 23137 / MP5ACTX8)
262	Extant	0	6	1	4514	4508	0	6	3676	1	3676	1	3676	3	189	LUCA;Bacteria;p__Acidobacteriota;c__Acidobacteriae;o__Acidobacteriales;f__Acidobacteriaceae;Granulicella tundricola (strain ATCC BAA-1859 / DSM 23138 / MP5ACTX9)
263	Ancestral	2	6	0.91	3438	2818	0.83	624	49	75	10	147	6	262	4	LUCA;Bacteria;p__Acidobacteriota;c__Acidobacteriae;o__Acidobacteriales;f__Acidobacteriaceae;g__Terriglobus
264	Extant	0	7	1	3931	3930	0.09	1	3931	1	3931	1	3931	1	3931	LUCA;Bacteria;p__Acidobacteriota;c__Acidobacteriae;o__Acidobacteriales;f__Acidobacteriaceae;g__Terriglobus;Terriglobus roseus (strain DSM 18391 / NRRL B-41598 / KBS 63)
265	Extant	0	7	1	4177	4176	0.09	1	4177	1	4177	1	4177	1	4177	LUCA;Bacteria;p__Acidobacteriota;c__Acidobacteriae;o__Acidobacteriales;f__Acidobacteriaceae;g__Terriglobus;Terriglobus saanensis (strain ATCC BAA-1853 / DSM 23119 / SP1PR4)
266	Extant	0	5	1	4770	4769	0	1	4770	1	4770	1	4770	1	4770	LUCA;Bacteria;p__Acidobacteriota;c__Acidobacteriae;o__Acidobacteriales;Koribacter versatilis (strain Ellin345)
267	Extant	0	4	1	7758	7757	0	1	7758	1	7758	1	7758	1	7758	LUCA;Bacteria;p__Acidobacteriota;c__Acidobacteriae;Solibacter usitatus (strain Ellin6076)
268	Extant	0	3	1	2011	1909	0	102	80	22	26	40	18	65	12	LUCA;Bacteria;p__Acidobacteriota;bacterium (candidate division B38) B3_B38
269	Extant	0	3	1	3052	3050	0	2	2226	1	2226	1	2226	2	826	LUCA;Bacteria;p__Acidobacteriota;Chloracidobacterium thermophilum (strain B)
270	Extant	0	3	1	2436	2387	0	49	330	8	87	14	62	25	27	LUCA;Bacteria;p__Acidobacteriota;bacterium HR11 HRbin11
271	Extant	0	3	1	6923	6922	0	1	6923	1	6923	1	6923	1	6923	LUCA;Bacteria;p__Acidobacteriota;Sulfidibacter corallicola
272	Extant	0	3	1	4113	4112	0	1	4113	1	4113	1	4113	1	4113	LUCA;Bacteria;p__Acidobacteriota;Acidobacteria bacterium Mor1
273	Extant	0	3	1	4226	4225	0	1	4226	1	4226	1	4226	1	4226	LUCA;Bacteria;p__Acidobacteriota;Holophagales bacterium EsbW_18-Q3-R4-48_BAT3C.4_cln
274	Extant	0	3	1	4047	4038	0	9	1210	2	873	4	466	6	282	LUCA;Bacteria;p__Acidobacteriota;Acidobacteria bacterium s2_autometa_2-0
275	Extant	0	3	1	6200	6199	0	1	6200	1	6200	1	6200	1	6200	LUCA;Bacteria;p__Acidobacteriota;Luteitalea pratensis
276	Ancestral	214	2	0.31	18151	14343	0.83	3870	54	563	8	1002	5	1654	4	LUCA;Bacteria;p__Actinobacteriota
277	Extant	0	3	1	1935	1934	0	1	1935	1	1935	1	1935	1	1935	LUCA;Bacteria;p__Actinobacteriota;Acidimicrobium ferrooxidans (strain DSM 10331 / JCM 15462 / NBRC 103882 / ICP)
278	Ancestral	201	3	0.45	20120	15899	0.83	4327	61	640	8	1152	5	1877	4	LUCA;Bacteria;p__Actinobacteriota;c__Actinomycetia
279	Extant	0	4	1	2157	2156	0.55	1	2157	1	2157	1	2157	1	2157	LUCA;Bacteria;p__Actinobacteriota;c__Actinomycetia;Acidothermus cellulolyticus (strain ATCC 43068 / DSM 8971 / 11B)
280	Ancestral	53	4	0.61	8390	6529	0.83	1889	46	245	8	464	5	791	3	LUCA;Bacteria;p__Actinobacteriota;c__Actinomycetia;o__Actinomycetales
281	Ancestral	2	5	0.81	1652	1371	0.83	286	64	35	10	69	7	124	4	LUCA;Bacteria;p__Actinobacteriota;c__Actinomycetia;o__Actinomycetales;f__Actinomycetaceae
282	Extant	0	6	1	1717	1716	0.39	1	1717	1	1717	1	1717	1	1717	LUCA;Bacteria;p__Actinobacteriota;c__Actinomycetia;o__Actinomycetales;f__Actinomycetaceae;Arcanobacterium haemolyticum (strain ATCC 9345 / DSM 20595 / CCUG 17215 / LMG 16163 / NBRC 15585 / NCTC 8452 / 11018)
283	Extant	0	6	1	1906	1905	0	1	1906	1	1906	1	1906	1	1906	LUCA;Bacteria;p__Actinobacteriota;c__Actinomycetia;o__Actinomycetales;f__Actinomycetaceae;Mobiluncus curtisii (strain ATCC 43063 / DSM 2711 / V125)
284	Extant	0	5	1	4195	4194	0.39	1	4195	1	4195	1	4195	1	4195	LUCA;Bacteria;p__Actinobacteriota;c__Actinomycetia;o__Actinomycetales;Beutenbergia cavernae (strain ATCC BAA-8 / DSM 12333 / NBRC 16432)
285	Ancestral	22	5	0.76	2960	2494	0.69	473	116	31	16	78	8	174	4	LUCA;Bacteria;p__Actinobacteriota;c__Actinomycetia;o__Actinomycetales;g__Bifidobacterium
286	Extant	0	6	1	1627	1626	0.24	1	1627	1	1627	1	1627	1	1627	LUCA;Bacteria;p__Actinobacteriota;c__Actinomycetia;o__Actinomycetales;g__Bifidobacterium;Bifidobacterium adolescentis (strain ATCC 15703 / DSM 20083 / NCTC 11814 / E194a)
287	Ancestral	6	6	0.88	1571	1556	0.24	15	864	1	864	2	431	3	237	LUCA;Bacteria;p__Actinobacteriota;c__Actinomycetia;o__Actinomycetales;g__Bifidobacterium;s__Bifidobacterium animalis
288	Extant	0	7	1	1534	1533	0.24	1	1534	1	1534	1	1534	1	1534	LUCA;Bacteria;p__Actinobacteriota;c__Actinomycetia;o__Actinomycetales;g__Bifidobacterium;s__Bifidobacterium animalis;Bifidobacterium animalis subsp. animalis (strain ATCC 25527 / DSM 20104 / JCM 1190 / R101-8)
289	Extant	0	7	1	1525	1524	0.24	1	1525	1	1525	1	1525	1	1525	LUCA;Bacteria;p__Actinobacteriota;c__Actinomycetia;o__Actinomycetales;g__Bifidobacterium;s__Bifidobacterium animalis;Bifidobacterium animalis subsp. lactis (strain AD011)
290	Extant	0	7	1	1640	1639	0.24	1	1640	1	1640	1	1640	1	1640	LUCA;Bacteria;p__Actinobacteriota;c__Actinomycetia;o__Actinomycetales;g__Bifidobacterium;s__Bifidobacterium animalis;Bifidobacterium animalis subsp. lactis (strain BB-12)
291	Extant	0	7	1	1566	1565	0.24	1	1566	1	1566	1	1566	1	1566	LUCA;Bacteria;p__Actinobacteriota;c__Actinomycetia;o__Actinomycetales;g__Bifidobacterium;s__Bifidobacterium animalis;Bifidobacterium animalis subsp. lactis (strain Bl-04 / DGCC2908 / RB 4825 / SD5219)
292	Extant	0	7	1	1565	1564	0.24	1	1565	1	1565	1	1565	1	1565	LUCA;Bacteria;p__Actinobacteriota;c__Actinomycetia;o__Actinomycetales;g__Bifidobacterium;s__Bifidobacterium animalis;Bifidobacterium animalis subsp. lactis (strain DSM 10140 / JCM 10602 / LMG 18314)
293	Extant	0	7	1	1569	1568	0.24	1	1569	1	1569	1	1569	1	1569	LUCA;Bacteria;p__Actinobacteriota;c__Actinomycetia;o__Actinomycetales;g__Bifidobacterium;s__Bifidobacterium animalis;Bifidobacterium animalis subsp. lactis (strain V9)
294	Extant	0	6	1	1656	1655	0.24	1	1656	1	1656	1	1656	1	1656	LUCA;Bacteria;p__Actinobacteriota;c__Actinomycetia;o__Actinomycetales;g__Bifidobacterium;Bifidobacterium asteroides (strain PRL2011)
295	Ancestral	2	6	0.88	1620	1548	0.24	73	173	6	102	10	58	19	20	LUCA;Bacteria;p__Actinobacteriota;c__Actinomycetia;o__Actinomycetales;g__Bifidobacterium;s__Bifidobacterium bifidum
296	Extant	0	7	1	1706	1705	0.24	1	1706	1	1706	1	1706	1	1706	LUCA;Bacteria;p__Actinobacteriota;c__Actinomycetia;o__Actinomycetales;g__Bifidobacterium;s__Bifidobacterium bifidum;Bifidobacterium bifidum (strain PRL2010)
297	Extant	0	7	1	1783	1782	0.24	1	1783	1	1783	1	1783	1	1783	LUCA;Bacteria;p__Actinobacteriota;c__Actinomycetia;o__Actinomycetales;g__Bifidobacterium;s__Bifidobacterium bifidum;Bifidobacterium bifidum (strain S17)
298	Extant	0	6	1	1821	1820	0.24	1	1821	1	1821	1	1821	1	1821	LUCA;Bacteria;p__Actinobacteriota;c__Actinomycetia;o__Actinomycetales;g__Bifidobacterium;Bifidobacterium breve (strain ACS-071-V-Sch8b)
299	Extant	0	6	1	2119	2118	0.24	1	2119	1	2119	1	2119	1	2119	LUCA;Bacteria;p__Actinobacteriota;c__Actinomycetia;o__Actinomycetales;g__Bifidobacterium;Bifidobacterium dentium (strain ATCC 27534 / DSM 20436 / JCM 1195 / Bd1)
300	Extant	0	6	1	2828	2827	0.24	1	2828	1	2828	1	2828	1	2828	LUCA;Bacteria;p__Actinobacteriota;c__Actinomycetia;o__Actinomycetales;g__Bifidobacterium;Bifidobacterium longum subsp. infantis (strain ATCC 15697 / DSM 20088 / JCM 1222 / NCTC 11817 / S12)
301	Ancestral	6	6	0.88	2371	2191	0.24	180	445	3	250	7	74	41	6	LUCA;Bacteria;p__Actinobacteriota;c__Actinomycetia;o__Actinomycetales;g__Bifidobacterium;s__Bifidobacterium longum
302	Extant	0	7	1	1977	1974	0.24	3	1964	1	1964	1	1964	1	1964	LUCA;Bacteria;p__Actinobacteriota;c__Actinomycetia;o__Actinomycetales;g__Bifidobacterium;s__Bifidobacterium longum;Bifidobacterium longum (strain DJO10A)
303	Extant	0	7	1	1723	1721	0.24	2	1721	1	1721	1	1721	1	1721	LUCA;Bacteria;p__Actinobacteriota;c__Actinomycetia;o__Actinomycetales;g__Bifidobacterium;s__Bifidobacterium longum;Bifidobacterium longum (strain NCC 2705)
304	Extant	0	7	1	1972	1969	0.24	3	1964	1	1964	1	1964	1	1964	LUCA;Bacteria;p__Actinobacteriota;c__Actinomycetia;o__Actinomycetales;g__Bifidobacterium;s__Bifidobacterium longum;Bifidobacterium longum subsp. infantis (strain 157F)
305	Extant	0	7	1	1906	1905	0.24	1	1906	1	1906	1	1906	1	1906	LUCA;Bacteria;p__Actinobacteriota;c__Actinomycetia;o__Actinomycetales;g__Bifidobacterium;s__Bifidobacterium longum;Bifidobacterium longum subsp. longum (strain ATCC 15707 / DSM 20219 / JCM 1217 / NCTC 11818 / E194b)
306	Extant	0	7	1	1795	1794	0.24	1	1795	1	1795	1	1795	1	1795	LUCA;Bacteria;p__Actinobacteriota;c__Actinomycetia;o__Actinomycetales;g__Bifidobacterium;s__Bifidobacterium longum;Bifidobacterium longum subsp. longum (strain BBMN68)
307	Extant	0	7	1	1944	1943	0.24	1	1944	1	1944	1	1944	1	1944	LUCA;Bacteria;p__Actinobacteriota;c__Actinomycetia;o__Actinomycetales;g__Bifidobacterium;s__Bifidobacterium longum;Bifidobacterium longum subsp. longum (strain JDM301)
308	Extant	0	6	1	1256	1255	0.24	1	1256	1	1256	1	1256	1	1256	LUCA;Bacteria;p__Actinobacteriota;c__Actinomycetia;o__Actinomycetales;g__Bifidobacterium;Gardnerella vaginalis (strain 409-05)
309	Ancestral	2	6	0.88	1256	1208	0.39	48	183	5	68	9	51	17	20	LUCA;Bacteria;p__Actinobacteriota;c__Actinomycetia;o__Actinomycetales;g__Bifidobacterium;s__Bifidobacterium vaginale
310	Extant	0	7	1	1364	1363	0.24	1	1364	1	1364	1	1364	1	1364	LUCA;Bacteria;p__Actinobacteriota;c__Actinomycetia;o__Actinomycetales;g__Bifidobacterium;s__Bifidobacterium vaginale;Gardnerella vaginalis (strain ATCC 14019 / 317)
311	Extant	0	7	1	1312	1311	0.24	1	1312	1	1312	1	1312	1	1312	LUCA;Bacteria;p__Actinobacteriota;c__Actinomycetia;o__Actinomycetales;g__Bifidobacterium;s__Bifidobacterium vaginale;Gardnerella vaginalis (strain HMP9231)
312	Extant	0	5	1	3431	3412	0	19	717	4	315	6	245	11	110	LUCA;Bacteria;p__Actinobacteriota;c__Actinomycetia;o__Actinomycetales;Brevibacterium linens
313	Ancestral	7	5	0.77	4600	3773	0.69	835	87	65	12	156	6	314	4	LUCA;Bacteria;p__Actinobacteriota;c__Actinomycetia;o__Actinomycetales;f__Cellulomonadaceae
314	Ancestral	3	6	0.89	3599	3067	0.55	534	169	36	20	84	9	188	4	LUCA;Bacteria;p__Actinobacteriota;c__Actinomycetia;o__Actinomycetales;f__Cellulomonadaceae;g__Cellulomonas
315	Extant	0	7	1	3760	3759	0.23	1	3760	1	3760	1	3760	1	3760	LUCA;Bacteria;p__Actinobacteriota;c__Actinomycetia;o__Actinomycetales;f__Cellulomonadaceae;g__Cellulomonas;Cellulomonas fimi (strain ATCC 484 / DSM 20113 / JCM 1341 / NBRC 15513 / NCIMB 8980 / NCTC 7547)
316	Extant	0	7	1	3673	3672	0.23	1	3673	1	3673	1	3673	1	3673	LUCA;Bacteria;p__Actinobacteriota;c__Actinomycetia;o__Actinomycetales;f__Cellulomonadaceae;g__Cellulomonas;Cellulomonas flavigena (strain ATCC 482 / DSM 20109 / BCRC 11376 / JCM 18109 / NBRC 3775 / NCIMB 8073 / NRS 134)
317	Extant	0	7	1	3152	3151	0.39	1	3152	1	3152	1	3152	1	3152	LUCA;Bacteria;p__Actinobacteriota;c__Actinomycetia;o__Actinomycetales;f__Cellulomonadaceae;g__Cellulomonas;Cellulomonas gilvus (strain ATCC 13127 / NRRL B-14078)
318	Extant	0	6	1	2881	2880	0.39	1	2881	1	2881	1	2881	1	2881	LUCA;Bacteria;p__Actinobacteriota;c__Actinomycetia;o__Actinomycetales;f__Cellulomonadaceae;Isoptericola variabilis (strain 225)
319	Extant	0	6	1	2495	2494	0.39	1	2495	1	2495	1	2495	1	2495	LUCA;Bacteria;p__Actinobacteriota;c__Actinomycetia;o__Actinomycetales;f__Cellulomonadaceae;Jonesia denitrificans (strain ATCC 14870 / DSM 20603 / BCRC 15368 / CIP 55.134 / JCM 11481 / NBRC 15587 / NCTC 10816 / Prevot 55134)
320	Extant	0	6	1	3710	3709	0.39	1	3710	1	3710	1	3710	1	3710	LUCA;Bacteria;p__Actinobacteriota;c__Actinomycetia;o__Actinomycetales;f__Cellulomonadaceae;Sanguibacter keddieii (strain ATCC 51767 / DSM 10542 / NCFB 3025 / ST-74)
321	Extant	0	6	1	3335	3334	0.39	1	3335	1	3335	1	3335	1	3335	LUCA;Bacteria;p__Actinobacteriota;c__Actinomycetia;o__Actinomycetales;f__Cellulomonadaceae;Xylanimonas cellulosilytica (strain DSM 15894 / CECT 5975 / LMG 20990 / XIL07)
322	Extant	0	5	1	3062	3061	0.39	1	3062	1	3062	1	3062	1	3062	LUCA;Bacteria;p__Actinobacteriota;c__Actinomycetia;o__Actinomycetales;Brachybacterium faecium (strain ATCC 43885 / DSM 4810 / JCM 11609 / LMG 19847 / NBRC 14762 / NCIMB 9860 / 6-10)
323	Ancestral	2	5	0.81	2849	2277	0.83	576	66	72	9	137	6	239	4	LUCA;Bacteria;p__Actinobacteriota;c__Actinomycetia;o__Actinomycetales;f__Dermatophilaceae
324	Extant	0	6	1	3563	3562	0.19	1	3563	1	3563	1	3563	1	3563	LUCA;Bacteria;p__Actinobacteriota;c__Actinomycetia;o__Actinomycetales;f__Dermatophilaceae;Intrasporangium calvum (strain ATCC 23552 / DSM 43043 / JCM 3097 / NBRC 12989 / 7 KIP)
325	Extant	0	6	1	2531	2530	0	1	2531	1	2531	1	2531	1	2531	LUCA;Bacteria;p__Actinobacteriota;c__Actinomycetia;o__Actinomycetales;f__Dermatophilaceae;Kytococcus sedentarius (strain ATCC 14392 / DSM 20547 / CCM 314 / 541)
326	Extant	0	5	1	4673	4670	0	3	4472	1	4472	1	4472	1	4472	LUCA;Bacteria;p__Actinobacteriota;c__Actinomycetia;o__Actinomycetales;Kineococcus radiotolerans (strain ATCC BAA-149 / DSM 14245 / SRS30216)
327	Ancestral	6	5	0.76	3239	2615	0.83	625	133	68	10	134	6	241	4	LUCA;Bacteria;p__Actinobacteriota;c__Actinomycetia;o__Actinomycetales;f__Microbacteriaceae
328	Ancestral	2	6	0.88	2856	2596	0.39	261	187	19	29	44	13	98	6	LUCA;Bacteria;p__Actinobacteriota;c__Actinomycetia;o__Actinomycetales;f__Microbacteriaceae;g__Clavibacter
329	Extant	0	7	1	3107	3104	0.24	3	3007	1	3007	1	3007	1	3007	LUCA;Bacteria;p__Actinobacteriota;c__Actinomycetia;o__Actinomycetales;f__Microbacteriaceae;g__Clavibacter;Clavibacter michiganensis subsp. michiganensis (strain NCPPB 382)
330	Extant	0	7	1	3166	3163	0.12	3	2992	1	2992	1	2992	1	2992	LUCA;Bacteria;p__Actinobacteriota;c__Actinomycetia;o__Actinomycetales;f__Microbacteriaceae;g__Clavibacter;Clavibacter michiganensis subsp. sepedonicus (strain ATCC 33113 / DSM 20744 / JCM 9667 / LMG 2889 / C-1)
331	Extant	0	6	1	2003	2002	0.24	1	2003	1	2003	1	2003	1	2003	LUCA;Bacteria;p__Actinobacteriota;c__Actinomycetia;o__Actinomycetales;f__Microbacteriaceae;Leifsonia xyli subsp. xyli (strain CTCB07)
332	Extant	0	6	1	3669	3668	0	1	3669	1	3669	1	3669	1	3669	LUCA;Bacteria;p__Actinobacteriota;c__Actinomycetia;o__Actinomycetales;f__Microbacteriaceae;Microbacterium testaceum (strain StLB037)
333	Ancestral	2	6	0.88	613	520	0.83	97	38	11	15	20	8	39	4	LUCA;Bacteria;p__Actinobacteriota;c__Actinomycetia;o__Actinomycetales;f__Microbacteriaceae;s__Tropheryma whipplei
334	Extant	0	7	1	782	781	0	1	782	1	782	1	782	1	782	LUCA;Bacteria;p__Actinobacteriota;c__Actinomycetia;o__Actinomycetales;f__Microbacteriaceae;s__Tropheryma whipplei;Tropheryma whipplei (strain TW08/27)
335	Extant	0	7	1	805	804	0.39	1	805	1	805	1	805	1	805	LUCA;Bacteria;p__Actinobacteriota;c__Actinomycetia;o__Actinomycetales;f__Microbacteriaceae;s__Tropheryma whipplei;Tropheryma whipplei (strain Twist)
336	Ancestral	10	5	0.77	5415	4517	0.69	909	165	66	13	161	7	337	4	LUCA;Bacteria;p__Actinobacteriota;c__Actinomycetia;o__Actinomycetales;f__Micrococcaceae
337	Extant	0	6	1	4453	4450	0.23	3	4274	1	4274	1	4274	1	4274	LUCA;Bacteria;p__Actinobacteriota;c__Actinomycetia;o__Actinomycetales;f__Micrococcaceae;Arthrobacter sp. (strain FB24)
338	Extant	0	6	1	3380	3377	0.23	3	3318	1	3318	1	3318	1	3318	LUCA;Bacteria;p__Actinobacteriota;c__Actinomycetia;o__Actinomycetales;f__Micrococcaceae;Glutamicibacter arilaitensis (strain DSM 16368 / CIP 108037 / IAM 15318 / JCM 13566 / NCIMB 14258 / Re117)
339	Extant	0	6	1	2353	2352	0.23	1	2353	1	2353	1	2353	1	2353	LUCA;Bacteria;p__Actinobacteriota;c__Actinomycetia;o__Actinomycetales;f__Micrococcaceae;Kocuria rhizophila (strain ATCC 9341 / DSM 348 / NBRC 103217 / DC2201)
340	Extant	0	6	1	2206	2205	0.39	1	2206	1	2206	1	2206	1	2206	LUCA;Bacteria;p__Actinobacteriota;c__Actinomycetia;o__Actinomycetales;f__Micrococcaceae;Micrococcus luteus (strain ATCC 4698 / DSM 20030 / JCM 1464 / NBRC 3333 / NCIMB 9278 / NCTC 2665 / VKM Ac-2230)
341	Extant	0	6	1	4561	4558	0.23	3	4023	1	4023	1	4023	2	285	LUCA;Bacteria;p__Actinobacteriota;c__Actinomycetia;o__Actinomycetales;f__Micrococcaceae;Paenarthrobacter aurescens (strain TC1)
342	Ancestral	2	6	0.89	4074	3653	0.55	426	134	26	31	62	13	150	6	LUCA;Bacteria;p__Actinobacteriota;c__Actinomycetia;o__Actinomycetales;f__Micrococcaceae;g__Pseudarthrobacter
343	Extant	0	7	1	4586	4583	0.23	3	3883	1	3883	1	3883	2	554	LUCA;Bacteria;p__Actinobacteriota;c__Actinomycetia;o__Actinomycetales;f__Micrococcaceae;g__Pseudarthrobacter;Pseudarthrobacter chlorophenolicus (strain ATCC 700700 / DSM 12829 / CIP 107037 / JCM 12360 / KCTC 9906 / NCIMB 13794 / A6)
344	Extant	0	7	1	4076	4073	0.23	3	3805	1	3805	1	3805	1	3805	LUCA;Bacteria;p__Actinobacteriota;c__Actinomycetia;o__Actinomycetales;f__Micrococcaceae;g__Pseudarthrobacter;Pseudarthrobacter phenanthrenivorans (strain DSM 18606 / JCM 16027 / LMG 23796 / Sphe3)
345	Extant	0	6	1	3420	3419	0	1	3420	1	3420	1	3420	1	3420	LUCA;Bacteria;p__Actinobacteriota;c__Actinomycetia;o__Actinomycetales;f__Micrococcaceae;Renibacterium salmoninarum (strain ATCC 33209 / DSM 20767 / JCM 11484 / NBRC 15589 / NCIMB 2235)
346	Ancestral	2	6	0.89	1611	1424	0.55	188	66	20	20	40	11	75	6	LUCA;Bacteria;p__Actinobacteriota;c__Actinomycetia;o__Actinomycetales;f__Micrococcaceae;g__Rothia
347	Extant	0	7	1	2208	2207	0.11	1	2208	1	2208	1	2208	1	2208	LUCA;Bacteria;p__Actinobacteriota;c__Actinomycetia;o__Actinomycetales;f__Micrococcaceae;g__Rothia;Rothia dentocariosa (strain ATCC 17931 / CDC X599 / XDIA)
348	Extant	0	7	1	1991	1990	0	1	1991	1	1991	1	1991	1	1991	LUCA;Bacteria;p__Actinobacteriota;c__Actinomycetia;o__Actinomycetales;f__Micrococcaceae;g__Rothia;Rothia mucilaginosa (strain DY-18)
349	Ancestral	103	4	0.58	16745	13110	0.83	3705	47	540	7	975	5	1601	3	LUCA;Bacteria;p__Actinobacteriota;c__Actinomycetia;o__Mycobacteriales
350	Ancestral	4	5	0.79	6406	5288	0.69	1127	160	98	12	217	7	432	4	LUCA;Bacteria;p__Actinobacteriota;c__Actinomycetia;o__Mycobacteriales;g__Frankia
351	Extant	0	6	1	6723	6722	0	1	6723	1	6723	1	6723	1	6723	LUCA;Bacteria;p__Actinobacteriota;c__Actinomycetia;o__Mycobacteriales;g__Frankia;Frankia alni (strain ACN14a)
352	Extant	0	6	1	4436	4435	0.21	1	4436	1	4436	1	4436	1	4436	LUCA;Bacteria;p__Actinobacteriota;c__Actinomycetia;o__Mycobacteriales;g__Frankia;Frankia casuarinae (strain DSM 45818 / CECT 9043 / CcI3)
353	Extant	0	6	1	7079	7078	0	1	7079	1	7079	1	7079	1	7079	LUCA;Bacteria;p__Actinobacteriota;c__Actinomycetia;o__Mycobacteriales;g__Frankia;Frankia inefficax (strain DSM 45817 / CECT 9037 / EuI1c)
354	Extant	0	6	1	7128	7127	0	1	7128	1	7128	1	7128	1	7128	LUCA;Bacteria;p__Actinobacteriota;c__Actinomycetia;o__Mycobacteriales;g__Frankia;Frankia sp. (strain EAN1pec)
355	Ancestral	3	5	0.79	4979	4139	0.69	846	77	81	12	170	7	329	4	LUCA;Bacteria;p__Actinobacteriota;c__Actinomycetia;o__Mycobacteriales;f__Geodermatophilaceae
356	Extant	0	6	1	4814	4813	0.21	1	4814	1	4814	1	4814	1	4814	LUCA;Bacteria;p__Actinobacteriota;c__Actinomycetia;o__Mycobacteriales;f__Geodermatophilaceae;Blastococcus saxobsidens (strain DD2)
357	Extant	0	6	1	4795	4794	0.21	1	4795	1	4795	1	4795	1	4795	LUCA;Bacteria;p__Actinobacteriota;c__Actinomycetia;o__Mycobacteriales;f__Geodermatophilaceae;Geodermatophilus obscurus (strain ATCC 25078 / DSM 43160 / JCM 3152 / KCC A-0152 / KCTC 9177 / NBRC 13315 / NRRL B-3577 / G-20)
358	Extant	0	6	1	5481	5480	0.21	1	5481	1	5481	1	5481	1	5481	LUCA;Bacteria;p__Actinobacteriota;c__Actinomycetia;o__Mycobacteriales;f__Geodermatophilaceae;Modestobacter marinus (strain BC501)
359	Ancestral	10	5	0.72	8778	6921	0.83	1875	57	239	8	449	5	768	3	LUCA;Bacteria;p__Actinobacteriota;c__Actinomycetia;o__Mycobacteriales;f__Micromonosporaceae
360	Ancestral	3	6	0.86	7351	6184	0.55	1177	248	91	14	211	8	441	4	LUCA;Bacteria;p__Actinobacteriota;c__Actinomycetia;o__Mycobacteriales;f__Micromonosporaceae;g__Actinoplanes
361	Extant	0	7	1	8112	8111	0.14	1	8112	1	8112	1	8112	1	8112	LUCA;Bacteria;p__Actinobacteriota;c__Actinomycetia;o__Mycobacteriales;f__Micromonosporaceae;g__Actinoplanes;Actinoplanes missouriensis (strain ATCC 14538 / DSM 43046 / CBS 188.64 / JCM 3121 / NBRC 102363 / NCIMB 12654 / NRRL B-3342 / UNCC 431)
362	Extant	0	7	1	8239	8238	0.14	1	8239	1	8239	1	8239	1	8239	LUCA;Bacteria;p__Actinobacteriota;c__Actinomycetia;o__Mycobacteriales;f__Micromonosporaceae;g__Actinoplanes;Actinoplanes sp. (strain ATCC 31044 / CBS 674.73 / SE50/110)
363	Extant	0	7	1	7310	7214	0.14	96	571	18	140	30	96	50	49	LUCA;Bacteria;p__Actinobacteriota;c__Actinomycetia;o__Mycobacteriales;f__Micromonosporaceae;g__Actinoplanes;Actinoplanes utahensis
364	Ancestral	6	6	0.84	7204	6107	0.55	1101	126	74	18	177	8	397	4	LUCA;Bacteria;p__Actinobacteriota;c__Actinomycetia;o__Mycobacteriales;f__Micromonosporaceae;g__Micromonospora
365	Extant	0	7	1	4847	4846	0.28	1	4847	1	4847	1	4847	1	4847	LUCA;Bacteria;p__Actinobacteriota;c__Actinomycetia;o__Mycobacteriales;f__Micromonosporaceae;g__Micromonospora;Salinispora arenicola (strain CNS-205)
366	Ancestral	2	7	0.92	6053	5835	0.28	218	357	16	101	30	68	58	28	LUCA;Bacteria;p__Actinobacteriota;c__Actinomycetia;o__Mycobacteriales;f__Micromonosporaceae;g__Micromonospora;s__Micromonospora aurantiaca
367	Extant	0	8	1	6203	6202	0.16	1	6203	1	6203	1	6203	1	6203	LUCA;Bacteria;p__Actinobacteriota;c__Actinomycetia;o__Mycobacteriales;f__Micromonosporaceae;g__Micromonospora;s__Micromonospora aurantiaca;Micromonospora aurantiaca (strain ATCC 27029 / DSM 43813 / BCRC 12538 / CBS 129.76 / JCM 10878 / NBRC 16125 / NRRL B-16091 / INA 9442)
368	Extant	0	8	1	6129	6128	0.16	1	6129	1	6129	1	6129	1	6129	LUCA;Bacteria;p__Actinobacteriota;c__Actinomycetia;o__Mycobacteriales;f__Micromonosporaceae;g__Micromonospora;s__Micromonospora aurantiaca;Micromonospora sp. (strain L5)
369	Extant	0	7	1	5996	5994	0.16	2	5943	1	5943	1	5943	1	5943	LUCA;Bacteria;p__Actinobacteriota;c__Actinomycetia;o__Mycobacteriales;f__Micromonosporaceae;g__Micromonospora;Micromonospora maris (strain DSM 45365 / JCM 31040 / NBRC 109089 / NRRL B-24793 / AB-18-032)
370	Extant	0	7	1	5633	5629	0.16	4	5611	1	5611	1	5611	1	5611	LUCA;Bacteria;p__Actinobacteriota;c__Actinomycetia;o__Mycobacteriales;f__Micromonosporaceae;g__Micromonospora;Micromonospora sp. (strain ATCC 39149 / NRRL 15099 / SCC 1413)
371	Extant	0	7	1	4522	4521	0.28	1	4522	1	4522	1	4522	1	4522	LUCA;Bacteria;p__Actinobacteriota;c__Actinomycetia;o__Mycobacteriales;f__Micromonosporaceae;g__Micromonospora;Salinispora tropica (strain ATCC BAA-916 / DSM 44818 / CNB-440)
372	Extant	0	6	1	6379	6378	0	1	6379	1	6379	1	6379	1	6379	LUCA;Bacteria;p__Actinobacteriota;c__Actinomycetia;o__Mycobacteriales;f__Micromonosporaceae;Stackebrandtia nassauensis (strain DSM 44728 / CIP 108903 / NRRL B-16338 / NBRC 102104 / LLR-40K-21)
373	Ancestral	77	5	0.7	12016	9475	0.83	2582	65	338	8	641	5	1088	3	LUCA;Bacteria;p__Actinobacteriota;c__Actinomycetia;o__Mycobacteriales;f__Mycobacteriaceae
374	Ancestral	27	6	0.81	3809	3229	0.55	590	266	31	23	85	7	212	4	LUCA;Bacteria;p__Actinobacteriota;c__Actinomycetia;o__Mycobacteriales;f__Mycobacteriaceae;g__Corynebacterium
375	Extant	0	7	1	2504	2503	0.19	1	2504	1	2504	1	2504	1	2504	LUCA;Bacteria;p__Actinobacteriota;c__Actinomycetia;o__Mycobacteriales;f__Mycobacteriaceae;g__Corynebacterium;Corynebacterium aurimucosum (strain ATCC 700975 / DSM 44827 / CIP 107346 / CN-1)
376	Ancestral	11	7	0.91	2624	2498	0.19	126	537	4	105	10	51	28	14	LUCA;Bacteria;p__Actinobacteriota;c__Actinomycetia;o__Mycobacteriales;f__Mycobacteriaceae;g__Corynebacterium;s__Corynebacterium diphtheriae
377	Extant	0	8	1	2227	2226	0.19	1	2227	1	2227	1	2227	1	2227	LUCA;Bacteria;p__Actinobacteriota;c__Actinomycetia;o__Mycobacteriales;f__Mycobacteriaceae;g__Corynebacterium;s__Corynebacterium diphtheriae;Corynebacterium diphtheriae (strain 241)
378	Extant	0	8	1	2345	2344	0.19	1	2345	1	2345	1	2345	1	2345	LUCA;Bacteria;p__Actinobacteriota;c__Actinomycetia;o__Mycobacteriales;f__Mycobacteriaceae;g__Corynebacterium;s__Corynebacterium diphtheriae;Corynebacterium diphtheriae (strain 31A)
379	Extant	0	8	1	2325	2324	0.19	1	2325	1	2325	1	2325	1	2325	LUCA;Bacteria;p__Actinobacteriota;c__Actinomycetia;o__Mycobacteriales;f__Mycobacteriaceae;g__Corynebacterium;s__Corynebacterium diphtheriae;Corynebacterium diphtheriae (strain ATCC 27012 / C7 (beta))
380	Extant	0	8	1	2311	2310	0.19	1	2311	1	2311	1	2311	1	2311	LUCA;Bacteria;p__Actinobacteriota;c__Actinomycetia;o__Mycobacteriales;f__Mycobacteriaceae;g__Corynebacterium;s__Corynebacterium diphtheriae;Corynebacterium diphtheriae (strain ATCC 700971 / NCTC 13129 / Biotype gravis)
381	Extant	0	8	1	2243	2242	0.19	1	2243	1	2243	1	2243	1	2243	LUCA;Bacteria;p__Actinobacteriota;c__Actinomycetia;o__Mycobacteriales;f__Mycobacteriaceae;g__Corynebacterium;s__Corynebacterium diphtheriae;Corynebacterium diphtheriae (strain CDCE 8392)
382	Extant	0	8	1	2229	2228	0.19	1	2229	1	2229	1	2229	1	2229	LUCA;Bacteria;p__Actinobacteriota;c__Actinomycetia;o__Mycobacteriales;f__Mycobacteriaceae;g__Corynebacterium;s__Corynebacterium diphtheriae;Corynebacterium diphtheriae (strain HC01)
383	Extant	0	8	1	2216	2215	0.19	1	2216	1	2216	1	2216	1	2216	LUCA;Bacteria;p__Actinobacteriota;c__Actinomycetia;o__Mycobacteriales;f__Mycobacteriaceae;g__Corynebacterium;s__Corynebacterium diphtheriae;Corynebacterium diphtheriae (strain HC02)
384	Extant	0	8	1	2238	2237	0.19	1	2238	1	2238	1	2238	1	2238	LUCA;Bacteria;p__Actinobacteriota;c__Actinomycetia;o__Mycobacteriales;f__Mycobacteriaceae;g__Corynebacterium;s__Corynebacterium diphtheriae;Corynebacterium diphtheriae (strain HC03)
385	Extant	0	8	1	2217	2216	0.19	1	2217	1	2217	1	2217	1	2217	LUCA;Bacteria;p__Actinobacteriota;c__Actinomycetia;o__Mycobacteriales;f__Mycobacteriaceae;g__Corynebacterium;s__Corynebacterium diphtheriae;Corynebacterium diphtheriae (strain HC04)
386	Extant	0	8	1	2263	2262	0.19	1	2263	1	2263	1	2263	1	2263	LUCA;Bacteria;p__Actinobacteriota;c__Actinomycetia;o__Mycobacteriales;f__Mycobacteriaceae;g__Corynebacterium;s__Corynebacterium diphtheriae;Corynebacterium diphtheriae (strain PW8)
387	Extant	0	8	1	2178	2177	0.19	1	2178	1	2178	1	2178	1	2178	LUCA;Bacteria;p__Actinobacteriota;c__Actinomycetia;o__Mycobacteriales;f__Mycobacteriaceae;g__Corynebacterium;s__Corynebacterium diphtheriae;Corynebacterium diphtheriae (strain VA01)
388	Extant	0	7	1	2943	2940	0.19	3	2887	1	2887	1	2887	1	2887	LUCA;Bacteria;p__Actinobacteriota;c__Actinomycetia;o__Mycobacteriales;f__Mycobacteriaceae;g__Corynebacterium;Corynebacterium efficiens (strain DSM 44549 / YS-314 / AJ 12310 / JCM 11189 / NBRC 100395)
389	Ancestral	3	7	0.91	3156	3072	0.19	85	427	4	394	6	184	12	57	LUCA;Bacteria;p__Actinobacteriota;c__Actinomycetia;o__Mycobacteriales;f__Mycobacteriaceae;g__Corynebacterium;s__Corynebacterium glutamicum
390	Extant	0	8	1	3092	3091	0.19	1	3092	1	3092	1	3092	1	3092	LUCA;Bacteria;p__Actinobacteriota;c__Actinomycetia;o__Mycobacteriales;f__Mycobacteriaceae;g__Corynebacterium;s__Corynebacterium glutamicum;Corynebacterium glutamicum (strain ATCC 13032 / DSM 20300 / BCRC 11384 / JCM 1318 / LMG 3730 / NCIMB 10025)
391	Extant	0	8	1	2983	2982	0.19	1	2983	1	2983	1	2983	1	2983	LUCA;Bacteria;p__Actinobacteriota;c__Actinomycetia;o__Mycobacteriales;f__Mycobacteriaceae;g__Corynebacterium;s__Corynebacterium glutamicum;Corynebacterium glutamicum (strain ATCC 13032 / K051)
392	Extant	0	8	1	3076	3074	0.19	2	3048	1	3048	1	3048	1	3048	LUCA;Bacteria;p__Actinobacteriota;c__Actinomycetia;o__Mycobacteriales;f__Mycobacteriaceae;g__Corynebacterium;s__Corynebacterium glutamicum;Corynebacterium glutamicum (strain R)
393	Extant	0	7	1	2055	2053	0.3	2	2039	1	2039	1	2039	1	2039	LUCA;Bacteria;p__Actinobacteriota;c__Actinomycetia;o__Mycobacteriales;f__Mycobacteriaceae;g__Corynebacterium;Corynebacterium jeikeium (strain K411)
394	Extant	0	7	1	2018	2017	0.19	1	2018	1	2018	1	2018	1	2018	LUCA;Bacteria;p__Actinobacteriota;c__Actinomycetia;o__Mycobacteriales;f__Mycobacteriaceae;g__Corynebacterium;Corynebacterium kroppenstedtii (strain DSM 44385 / JCM 11950 / CIP 105744 / CCUG 35717)
395	Extant	0	7	1	2319	2300	0.19	19	713	2	656	3	277	6	133	LUCA;Bacteria;p__Actinobacteriota;c__Actinomycetia;o__Mycobacteriales;f__Mycobacteriaceae;g__Corynebacterium;Corynebacterium lipophiloflavum (strain ATCC 700352 / DSM 44291 / CCUG 37336 / JCM 10383 / DMMZ 1944)
396	Ancestral	4	7	0.91	2057	2047	0.3	10	839	2	774	2	774	3	411	LUCA;Bacteria;p__Actinobacteriota;c__Actinomycetia;o__Mycobacteriales;f__Mycobacteriaceae;g__Corynebacterium;s__Corynebacterium pseudotuberculosis
397	Extant	0	8	1	2090	2089	0.19	1	2090	1	2090	1	2090	1	2090	LUCA;Bacteria;p__Actinobacteriota;c__Actinomycetia;o__Mycobacteriales;f__Mycobacteriaceae;g__Corynebacterium;s__Corynebacterium pseudotuberculosis;Corynebacterium pseudotuberculosis (strain 1002)
398	Extant	0	8	1	2053	2052	0.19	1	2053	1	2053	1	2053	1	2053	LUCA;Bacteria;p__Actinobacteriota;c__Actinomycetia;o__Mycobacteriales;f__Mycobacteriaceae;g__Corynebacterium;s__Corynebacterium pseudotuberculosis;Corynebacterium pseudotuberculosis (strain C231)
399	Extant	0	8	1	2110	2109	0.19	1	2110	1	2110	1	2110	1	2110	LUCA;Bacteria;p__Actinobacteriota;c__Actinomycetia;o__Mycobacteriales;f__Mycobacteriaceae;g__Corynebacterium;s__Corynebacterium pseudotuberculosis;Corynebacterium pseudotuberculosis (strain FRC41)
400	Extant	0	8	1	2094	2093	0.19	1	2094	1	2094	1	2094	1	2094	LUCA;Bacteria;p__Actinobacteriota;c__Actinomycetia;o__Mycobacteriales;f__Mycobacteriaceae;g__Corynebacterium;s__Corynebacterium pseudotuberculosis;Corynebacterium pseudotuberculosis (strain I19)
401	Extant	0	7	1	2137	2136	0.19	1	2137	1	2137	1	2137	1	2137	LUCA;Bacteria;p__Actinobacteriota;c__Actinomycetia;o__Mycobacteriales;f__Mycobacteriaceae;g__Corynebacterium;Corynebacterium resistens (strain DSM 45100 / JCM 12819 / GTC 2026 / SICGH 158)
402	Extant	0	7	1	2337	2336	0.19	1	2337	1	2337	1	2337	1	2337	LUCA;Bacteria;p__Actinobacteriota;c__Actinomycetia;o__Mycobacteriales;f__Mycobacteriaceae;g__Corynebacterium;Corynebacterium ulcerans (strain BR-AD22)
403	Extant	0	7	1	2009	2008	0.19	1	2009	1	2009	1	2009	1	2009	LUCA;Bacteria;p__Actinobacteriota;c__Actinomycetia;o__Mycobacteriales;f__Mycobacteriaceae;g__Corynebacterium;Corynebacterium urealyticum (strain ATCC 43042 / DSM 7109)
404	Extant	0	7	1	2967	2966	0.19	1	2967	1	2967	1	2967	1	2967	LUCA;Bacteria;p__Actinobacteriota;c__Actinomycetia;o__Mycobacteriales;f__Mycobacteriaceae;g__Corynebacterium;Corynebacterium variabile (strain DSM 44702 / CIP 107183 / JCM 12073 / NCIMB 30131)
405	Ancestral	2	6	0.85	4317	3645	0.55	676	63	78	13	150	8	271	4	LUCA;Bacteria;p__Actinobacteriota;c__Actinomycetia;o__Mycobacteriales;f__Mycobacteriaceae;g__Gordonia
406	Extant	0	7	1	4546	4545	0.3	1	4546	1	4546	1	4546	1	4546	LUCA;Bacteria;p__Actinobacteriota;c__Actinomycetia;o__Mycobacteriales;f__Mycobacteriaceae;g__Gordonia;Gordonia bronchialis (strain ATCC 25592 / DSM 43247 / BCRC 13721 / JCM 3198 / KCTC 3076 / NBRC 16047 / NCTC 10667)
407	Extant	0	7	1	5096	5094	0.3	2	4931	1	4931	1	4931	1	4931	LUCA;Bacteria;p__Actinobacteriota;c__Actinomycetia;o__Mycobacteriales;f__Mycobacteriaceae;g__Gordonia;Gordonia polyisoprenivorans (strain DSM 44266 / VH2)
408	Extant	0	6	1	4703	4700	0	3	4555	1	4555	1	4555	1	4555	LUCA;Bacteria;p__Actinobacteriota;c__Actinomycetia;o__Mycobacteriales;f__Mycobacteriaceae;Hoyosella subflava (strain DSM 45089 / JCM 17490 / NBRC 109087 / DQS3-9A1)
409	Ancestral	39	6	0.82	10298	8340	0.69	1982	69	209	10	433	6	799	4	LUCA;Bacteria;p__Actinobacteriota;c__Actinomycetia;o__Mycobacteriales;f__Mycobacteriaceae;g__Mycobacterium
410	Ancestral	2	7	0.91	6173	5391	0.83	786	139	67	21	139	11	292	5	LUCA;Bacteria;p__Actinobacteriota;c__Actinomycetia;o__Mycobacteriales;f__Mycobacteriaceae;g__Mycobacterium;s__Mycobacterium abscessus
411	Extant	0	8	1	4123	4122	0.83	1	4123	1	4123	1	4123	1	4123	LUCA;Bacteria;p__Actinobacteriota;c__Actinomycetia;o__Mycobacteriales;f__Mycobacteriaceae;g__Mycobacterium;s__Mycobacterium abscessus;Escherichia coli (strain ATCC 33849 / DSM 4235 / NCIMB 12045 / K12 / DH1)
412	Extant	0	8	1	4939	4937	0.18	2	4918	1	4918	1	4918	1	4918	LUCA;Bacteria;p__Actinobacteriota;c__Actinomycetia;o__Mycobacteriales;f__Mycobacteriaceae;g__Mycobacterium;s__Mycobacterium abscessus;Mycobacteroides abscessus (strain ATCC 19977 / DSM 44196 / CIP 104536 / JCM 13569 / NCTC 13031 / TMC 1543)
413	Extant	0	7	1	4753	4645	0.18	108	288	19	82	33	51	59	28	LUCA;Bacteria;p__Actinobacteriota;c__Actinomycetia;o__Mycobacteriales;f__Mycobacteriaceae;g__Mycobacterium;Mycobacterium asiaticum
414	Extant	0	7	1	5901	5900	0.18	1	5901	1	5901	1	5901	1	5901	LUCA;Bacteria;p__Actinobacteriota;c__Actinomycetia;o__Mycobacteriales;f__Mycobacteriaceae;g__Mycobacterium;Mycolicibacterium vanbaalenii (strain DSM 7251 / JCM 13017 / BCRC 16820 / KCTC 9966 / NRRL B-24157 / PYR-1)
415	Ancestral	2	7	0.91	4652	4463	0.18	190	279	17	90	29	54	54	21	LUCA;Bacteria;p__Actinobacteriota;c__Actinomycetia;o__Mycobacteriales;f__Mycobacteriaceae;g__Mycobacterium;s__Mycobacterium avium
416	Extant	0	8	1	5035	5034	0.18	1	5035	1	5035	1	5035	1	5035	LUCA;Bacteria;p__Actinobacteriota;c__Actinomycetia;o__Mycobacteriales;f__Mycobacteriaceae;g__Mycobacterium;s__Mycobacterium avium;Mycobacterium avium (strain 104)
417	Extant	0	8	1	4317	4316	0.18	1	4317	1	4317	1	4317	1	4317	LUCA;Bacteria;p__Actinobacteriota;c__Actinomycetia;o__Mycobacteriales;f__Mycobacteriaceae;g__Mycobacterium;s__Mycobacterium avium;Mycolicibacterium paratuberculosis (strain ATCC BAA-968 / K-10)
418	Extant	0	7	1	694	693	0	1	694	1	694	1	694	1	694	LUCA;Bacteria;p__Actinobacteriota;c__Actinomycetia;o__Mycobacteriales;f__Mycobacteriaceae;g__Mycobacterium;Mycoplasma conjunctivae (strain ATCC 25834 / HRC/581 / NCTC 10147)
419	Extant	0	7	1	4489	4488	0.18	1	4489	1	4489	1	4489	1	4489	LUCA;Bacteria;p__Actinobacteriota;c__Actinomycetia;o__Mycobacteriales;f__Mycobacteriaceae;g__Mycobacterium;Mycobacteroides chelonae
420	Extant	0	7	1	5698	5612	0.18	86	387	14	112	27	67	48	38	LUCA;Bacteria;p__Actinobacteriota;c__Actinomycetia;o__Mycobacteriales;f__Mycobacteriaceae;g__Mycobacterium;Mycolicibacterium chubuense
421	Extant	0	7	1	5777	5774	0.18	3	5168	1	5168	1	5168	2	488	LUCA;Bacteria;p__Actinobacteriota;c__Actinomycetia;o__Mycobacteriales;f__Mycobacteriaceae;g__Mycobacterium;Mycobacterium chubuense (strain NBB4)
422	Ancestral	2	7	0.91	5338	5138	0.18	201	452	12	135	21	81	42	23	LUCA;Bacteria;p__Actinobacteriota;c__Actinomycetia;o__Mycobacteriales;f__Mycobacteriaceae;g__Mycobacterium;s__Mycobacterium gilvum
423	Extant	0	8	1	5220	5217	0.18	3	5005	1	5005	1	5005	1	5005	LUCA;Bacteria;p__Actinobacteriota;c__Actinomycetia;o__Mycobacteriales;f__Mycobacteriaceae;g__Mycobacterium;s__Mycobacterium gilvum;Mycolicibacterium gilvum (strain DSM 45189 / LMG 24558 / Spyr1)
424	Extant	0	8	1	5493	5489	0.18	4	5158	1	5158	1	5158	1	5158	LUCA;Bacteria;p__Actinobacteriota;c__Actinomycetia;o__Mycobacteriales;f__Mycobacteriaceae;g__Mycobacterium;s__Mycobacterium gilvum;Mycolicibacterium gilvum (strain PYR-GCK)
425	Extant	0	7	1	6362	6137	0.18	225	419	25	59	51	37	98	18	LUCA;Bacteria;p__Actinobacteriota;c__Actinomycetia;o__Mycobacteriales;f__Mycobacteriaceae;g__Mycobacterium;Mycobacterium gordonae
426	Extant	0	7	1	4950	4791	0.18	159	197	27	51	50	36	86	20	LUCA;Bacteria;p__Actinobacteriota;c__Actinomycetia;o__Mycobacteriales;f__Mycobacteriaceae;g__Mycobacterium;Mycolicibacterium hassiacum (strain DSM 44199 / CIP 105218 / JCM 12690 / 3849)
427	Extant	0	7	1	5127	5126	0.18	1	5127	1	5127	1	5127	1	5127	LUCA;Bacteria;p__Actinobacteriota;c__Actinomycetia;o__Mycobacteriales;f__Mycobacteriaceae;g__Mycobacterium;Mycobacterium intracellulare (strain ATCC 13950 / DSM 43223 / JCM 6384 / NCTC 13025 / 3600)
428	Extant	0	7	1	5011	4865	0.18	146	205	23	66	42	38	75	23	LUCA;Bacteria;p__Actinobacteriota;c__Actinomycetia;o__Mycobacteriales;f__Mycobacteriaceae;g__Mycobacterium;Mycobacterium kansasii
429	Ancestral	2	7	0.91	2663	2653	0.09	10	583	3	340	5	303	7	235	LUCA;Bacteria;p__Actinobacteriota;c__Actinomycetia;o__Mycobacteriales;f__Mycobacteriaceae;g__Mycobacterium;s__Mycobacterium leprae
430	Extant	0	8	1	2691	2690	0.09	1	2691	1	2691	1	2691	1	2691	LUCA;Bacteria;p__Actinobacteriota;c__Actinomycetia;o__Mycobacteriales;f__Mycobacteriaceae;g__Mycobacterium;s__Mycobacterium leprae;Mycobacterium leprae (strain Br4923)
431	Extant	0	8	1	2691	2690	0.09	1	2691	1	2691	1	2691	1	2691	LUCA;Bacteria;p__Actinobacteriota;c__Actinomycetia;o__Mycobacteriales;f__Mycobacteriaceae;g__Mycobacterium;s__Mycobacterium leprae;Mycobacterium leprae (strain TN)
432	Ancestral	2	7	0.91	4823	4476	0.18	348	135	37	37	71	19	134	9	LUCA;Bacteria;p__Actinobacteriota;c__Actinomycetia;o__Mycobacteriales;f__Mycobacteriaceae;g__Mycobacterium;s__Mycobacterium marinum
433	Extant	0	8	1	5418	5416	0.18	2	5389	1	5389	1	5389	1	5389	LUCA;Bacteria;p__Actinobacteriota;c__Actinomycetia;o__Mycobacteriales;f__Mycobacteriaceae;g__Mycobacterium;s__Mycobacterium marinum;Mycobacterium marinum (strain ATCC BAA-535 / M)
434	Extant	0	8	1	4194	4192	0.18	2	4118	1	4118	1	4118	1	4118	LUCA;Bacteria;p__Actinobacteriota;c__Actinomycetia;o__Mycobacteriales;f__Mycobacteriaceae;g__Mycobacterium;s__Mycobacterium marinum;Mycobacterium ulcerans (strain Agy99)
435	Ancestral	3	7	0.91	6073	5936	0.18	137	1252	4	382	9	152	21	67	LUCA;Bacteria;p__Actinobacteriota;c__Actinomycetia;o__Mycobacteriales;f__Mycobacteriaceae;g__Mycobacterium;s__Mycobacterium monacense
436	Extant	0	8	1	5695	5694	0.18	1	5695	1	5695	1	5695	1	5695	LUCA;Bacteria;p__Actinobacteriota;c__Actinomycetia;o__Mycobacteriales;f__Mycobacteriaceae;g__Mycobacterium;s__Mycobacterium monacense;Mycobacterium sp. (strain JLS)
437	Extant	0	8	1	5889	5886	0.18	3	5390	1	5390	1	5390	1	5390	LUCA;Bacteria;p__Actinobacteriota;c__Actinomycetia;o__Mycobacteriales;f__Mycobacteriaceae;g__Mycobacterium;s__Mycobacterium monacense;Mycobacterium sp. (strain KMS)
438	Extant	0	8	1	5586	5584	0.18	2	5367	1	5367	1	5367	1	5367	LUCA;Bacteria;p__Actinobacteriota;c__Actinomycetia;o__Mycobacteriales;f__Mycobacteriaceae;g__Mycobacterium;s__Mycobacterium monacense;Mycobacterium sp. (strain MCS)
439	Extant	0	7	1	6105	6104	0.18	1	6105	1	6105	1	6105	1	6105	LUCA;Bacteria;p__Actinobacteriota;c__Actinomycetia;o__Mycobacteriales;f__Mycobacteriaceae;g__Mycobacterium;Mycolicibacterium rhodesiae (strain NBB3)
440	Extant	0	7	1	4320	4255	0.18	65	384	10	136	18	82	31	47	LUCA;Bacteria;p__Actinobacteriota;c__Actinomycetia;o__Mycobacteriales;f__Mycobacteriaceae;g__Mycobacterium;Mycobacterium shimoidei
441	Extant	0	7	1	4332	4331	0.18	1	4332	1	4332	1	4332	1	4332	LUCA;Bacteria;p__Actinobacteriota;c__Actinomycetia;o__Mycobacteriales;f__Mycobacteriaceae;g__Mycobacterium;Mycolicibacter sinensis (strain JDM601)
442	Extant	0	7	1	6593	6592	0.18	1	6593	1	6593	1	6593	1	6593	LUCA;Bacteria;p__Actinobacteriota;c__Actinomycetia;o__Mycobacteriales;f__Mycobacteriaceae;g__Mycobacterium;Mycolicibacterium smegmatis (strain ATCC 700084 / mc(2)155)
443	Extant	0	7	1	4611	4561	0.18	50	1703	3	206	8	117	20	44	LUCA;Bacteria;p__Actinobacteriota;c__Actinomycetia;o__Mycobacteriales;f__Mycobacteriaceae;g__Mycobacterium;Mycolicibacterium thermoresistibile (strain ATCC 19527 / DSM 44167 / CIP 105390 / JCM 6362 / NCTC 10409 / 316)
444	Ancestral	11	7	0.91	4038	3953	0.18	85	439	6	275	10	166	16	99	LUCA;Bacteria;p__Actinobacteriota;c__Actinomycetia;o__Mycobacteriales;f__Mycobacteriaceae;g__Mycobacterium;s__Mycobacterium tuberculosis
445	Extant	0	8	1	3916	3915	0.18	1	3916	1	3916	1	3916	1	3916	LUCA;Bacteria;p__Actinobacteriota;c__Actinomycetia;o__Mycobacteriales;f__Mycobacteriaceae;g__Mycobacterium;s__Mycobacterium tuberculosis;Mycobacterium africanum (strain GM041182)
446	Extant	0	8	1	3943	3942	0	1	3943	1	3943	1	3943	1	3943	LUCA;Bacteria;p__Actinobacteriota;c__Actinomycetia;o__Mycobacteriales;f__Mycobacteriaceae;g__Mycobacterium;s__Mycobacterium tuberculosis;Mycobacterium bovis (strain ATCC BAA-935 / AF2122/97)
447	Extant	0	8	1	3924	3923	0.18	1	3924	1	3924	1	3924	1	3924	LUCA;Bacteria;p__Actinobacteriota;c__Actinomycetia;o__Mycobacteriales;f__Mycobacteriaceae;g__Mycobacterium;s__Mycobacterium tuberculosis;Mycobacterium bovis (strain BCG / Pasteur 1173P2)
448	Extant	0	8	1	3924	3923	0.18	1	3924	1	3924	1	3924	1	3924	LUCA;Bacteria;p__Actinobacteriota;c__Actinomycetia;o__Mycobacteriales;f__Mycobacteriaceae;g__Mycobacterium;s__Mycobacterium tuberculosis;Mycobacterium bovis (strain BCG / Tokyo 172 / ATCC 35737 / TMC 1019)
449	Extant	0	8	1	3909	3908	0.18	1	3909	1	3909	1	3909	1	3909	LUCA;Bacteria;p__Actinobacteriota;c__Actinomycetia;o__Mycobacteriales;f__Mycobacteriaceae;g__Mycobacterium;s__Mycobacterium tuberculosis;Mycobacterium canettii (strain CIPT 140010059)
450	Extant	0	8	1	3991	3990	0.18	1	3991	1	3991	1	3991	1	3991	LUCA;Bacteria;p__Actinobacteriota;c__Actinomycetia;o__Mycobacteriales;f__Mycobacteriaceae;g__Mycobacterium;s__Mycobacterium tuberculosis;Mycobacterium tuberculosis (strain ATCC 25177 / H37Ra)
451	Extant	0	8	1	3954	3953	0.18	1	3954	1	3954	1	3954	1	3954	LUCA;Bacteria;p__Actinobacteriota;c__Actinomycetia;o__Mycobacteriales;f__Mycobacteriaceae;g__Mycobacterium;s__Mycobacterium tuberculosis;Mycobacterium tuberculosis (strain ATCC 25618 / H37Rv)
452	Extant	0	8	1	3620	3619	0.18	1	3620	1	3620	1	3620	1	3620	LUCA;Bacteria;p__Actinobacteriota;c__Actinomycetia;o__Mycobacteriales;f__Mycobacteriaceae;g__Mycobacterium;s__Mycobacterium tuberculosis;Mycobacterium tuberculosis (strain CCDC5079)
453	Extant	0	8	1	3556	3555	0.18	1	3556	1	3556	1	3556	1	3556	LUCA;Bacteria;p__Actinobacteriota;c__Actinomycetia;o__Mycobacteriales;f__Mycobacteriaceae;g__Mycobacterium;s__Mycobacterium tuberculosis;Mycobacterium tuberculosis (strain CCDC5180)
454	Extant	0	8	1	3855	3854	0.18	1	3855	1	3855	1	3855	1	3855	LUCA;Bacteria;p__Actinobacteriota;c__Actinomycetia;o__Mycobacteriales;f__Mycobacteriaceae;g__Mycobacterium;s__Mycobacterium tuberculosis;Mycobacterium tuberculosis (strain F11)
455	Extant	0	8	1	4021	4020	0.18	1	4021	1	4021	1	4021	1	4021	LUCA;Bacteria;p__Actinobacteriota;c__Actinomycetia;o__Mycobacteriales;f__Mycobacteriaceae;g__Mycobacterium;s__Mycobacterium tuberculosis;Mycobacterium tuberculosis (strain KZN 1435 / MDR)
456	Ancestral	2	6	0.85	4895	4045	0.55	852	52	106	11	198	7	351	4	LUCA;Bacteria;p__Actinobacteriota;c__Actinomycetia;o__Mycobacteriales;f__Mycobacteriaceae;g__Nocardia
457	Extant	0	7	1	5487	5486	0.15	1	5487	1	5487	1	5487	1	5487	LUCA;Bacteria;p__Actinobacteriota;c__Actinomycetia;o__Mycobacteriales;f__Mycobacteriaceae;g__Nocardia;Nocardia cyriacigeorgica (strain GUH-2)
458	Extant	0	7	1	5943	5940	0.15	3	5692	1	5692	1	5692	1	5692	LUCA;Bacteria;p__Actinobacteriota;c__Actinomycetia;o__Mycobacteriales;f__Mycobacteriaceae;g__Nocardia;Nocardia farcinica (strain IFM 10152)
459	Ancestral	4	6	0.85	7943	6868	0.55	1082	155	72	20	170	10	388	4	LUCA;Bacteria;p__Actinobacteriota;c__Actinomycetia;o__Mycobacteriales;f__Mycobacteriaceae;g__Rhodococcus
460	Extant	0	7	1	6424	6420	0.3	4	6024	1	6024	1	6024	1	6024	LUCA;Bacteria;p__Actinobacteriota;c__Actinomycetia;o__Mycobacteriales;f__Mycobacteriaceae;g__Rhodococcus;Rhodococcus erythropolis (strain PR4 / NBRC 100887)
461	Extant	0	7	1	4598	4596	0.3	2	4525	1	4525	1	4525	1	4525	LUCA;Bacteria;p__Actinobacteriota;c__Actinomycetia;o__Mycobacteriales;f__Mycobacteriaceae;g__Rhodococcus;Rhodococcus hoagii (strain 103S)
462	Extant	0	7	1	9065	9061	0.15	4	7178	1	7178	1	7178	2	1116	LUCA;Bacteria;p__Actinobacteriota;c__Actinomycetia;o__Mycobacteriales;f__Mycobacteriaceae;g__Rhodococcus;Rhodococcus jostii (strain RHA1)
463	Extant	0	7	1	8169	8163	0.15	6	7245	1	7245	1	7245	2	566	LUCA;Bacteria;p__Actinobacteriota;c__Actinomycetia;o__Mycobacteriales;f__Mycobacteriaceae;g__Rhodococcus;Rhodococcus opacus (strain B4)
464	Extant	0	6	1	3000	2999	0	1	3000	1	3000	1	3000	1	3000	LUCA;Bacteria;p__Actinobacteriota;c__Actinomycetia;o__Mycobacteriales;f__Mycobacteriaceae;Segniliparus rotundus (strain ATCC BAA-972 / CDC 1076 / CIP 108378 / DSM 44985 / JCM 13578)
465	Extant	0	6	1	4169	4167	0.3	2	4089	1	4089	1	4089	1	4089	LUCA;Bacteria;p__Actinobacteriota;c__Actinomycetia;o__Mycobacteriales;f__Mycobacteriaceae;Tsukamurella paurometabola (strain ATCC 8368 / DSM 20162 / CCUG 35730 / CIP 100753 / JCM 10117 / KCTC 9821 / NBRC 16120 / NCIMB 702349 / NCTC 13040)
466	Extant	0	5	1	5120	5119	0	1	5120	1	5120	1	5120	1	5120	LUCA;Bacteria;p__Actinobacteriota;c__Actinomycetia;o__Mycobacteriales;Nakamurella multipartita (strain ATCC 700099 / DSM 44233 / CIP 104796 / JCM 9543 / NBRC 105858 / Y-104)
467	Ancestral	8	5	0.75	9443	7519	0.83	1953	46	248	8	480	5	824	4	LUCA;Bacteria;p__Actinobacteriota;c__Actinomycetia;o__Mycobacteriales;f__Pseudonocardiaceae
468	Ancestral	2	6	0.87	6494	5317	0.55	1184	78	119	11	242	7	463	4	LUCA;Bacteria;p__Actinobacteriota;c__Actinomycetia;o__Mycobacteriales;f__Pseudonocardiaceae;g__Actinosynnema
469	Extant	0	7	1	8422	8421	0	1	8422	1	8422	1	8422	1	8422	LUCA;Bacteria;p__Actinobacteriota;c__Actinomycetia;o__Mycobacteriales;f__Pseudonocardiaceae;g__Actinosynnema;Saccharothrix espanaensis (strain ATCC 51144 / DSM 44229 / JCM 9112 / NBRC 15066 / NRRL 15764)
470	Extant	0	7	1	6911	6910	0.13	1	6911	1	6911	1	6911	1	6911	LUCA;Bacteria;p__Actinobacteriota;c__Actinomycetia;o__Mycobacteriales;f__Pseudonocardiaceae;g__Actinosynnema;Actinosynnema mirum (strain ATCC 29888 / DSM 43827 / JCM 3225 / NBRC 14064 / NCIMB 13271 / NRRL B-12336 / IMRU 3971 / 101)
471	Ancestral	2	6	0.87	9110	8732	0.13	383	168	63	43	113	28	201	13	LUCA;Bacteria;p__Actinobacteriota;c__Actinomycetia;o__Mycobacteriales;f__Pseudonocardiaceae;s__Amycolatopsis mediterranei
472	Extant	0	7	1	10191	10190	0.13	1	10191	1	10191	1	10191	1	10191	LUCA;Bacteria;p__Actinobacteriota;c__Actinomycetia;o__Mycobacteriales;f__Pseudonocardiaceae;s__Amycolatopsis mediterranei;Amycolatopsis mediterranei (strain S699)
473	Extant	0	7	1	9203	9202	0.13	1	9203	1	9203	1	9203	1	9203	LUCA;Bacteria;p__Actinobacteriota;c__Actinomycetia;o__Mycobacteriales;f__Pseudonocardiaceae;s__Amycolatopsis mediterranei;Amycolatopsis mediterranei (strain U-32)
474	Extant	0	6	1	8113	7630	0	483	161	74	30	136	20	240	10	LUCA;Bacteria;p__Actinobacteriota;c__Actinomycetia;o__Mycobacteriales;f__Pseudonocardiaceae;Lentzea aerocolonigenes
475	Extant	0	6	1	6619	6616	0	3	6435	1	6435	1	6435	1	6435	LUCA;Bacteria;p__Actinobacteriota;c__Actinomycetia;o__Mycobacteriales;f__Pseudonocardiaceae;Pseudonocardia dioxanivorans (strain ATCC 55486 / DSM 44775 / JCM 13855 / CB1190)
476	Extant	0	6	1	3828	3827	0.25	1	3828	1	3828	1	3828	1	3828	LUCA;Bacteria;p__Actinobacteriota;c__Actinomycetia;o__Mycobacteriales;f__Pseudonocardiaceae;Saccharomonospora viridis (strain ATCC 15386 / DSM 43017 / JCM 3036 / NBRC 12207 / P101)
477	Extant	0	6	1	7146	7145	0	1	7146	1	7146	1	7146	1	7146	LUCA;Bacteria;p__Actinobacteriota;c__Actinomycetia;o__Mycobacteriales;f__Pseudonocardiaceae;Saccharopolyspora erythraea (strain ATCC 11635 / DSM 40517 / JCM 4748 / NBRC 13426 / NCIMB 8594 / NRRL 2338)
478	Ancestral	9	4	0.63	7610	5973	0.83	1665	51	205	8	389	5	682	3	LUCA;Bacteria;p__Actinobacteriota;c__Actinomycetia;o__Propionibacteriales
479	Extant	0	5	1	6940	6939	0	1	6940	1	6940	1	6940	1	6940	LUCA;Bacteria;p__Actinobacteriota;c__Actinomycetia;o__Propionibacteriales;Kribbella flavida (strain DSM 17836 / JCM 10339 / NBRC 14399)
480	Ancestral	2	5	0.82	4509	3618	0.83	898	48	124	9	229	6	382	4	LUCA;Bacteria;p__Actinobacteriota;c__Actinomycetia;o__Propionibacteriales;g__Nocardioides
481	Extant	0	6	1	5427	5426	0	1	5427	1	5427	1	5427	1	5427	LUCA;Bacteria;p__Actinobacteriota;c__Actinomycetia;o__Propionibacteriales;g__Nocardioides;Nocardioides simplex
482	Extant	0	6	1	4884	4882	0.18	2	4621	1	4621	1	4621	1	4621	LUCA;Bacteria;p__Actinobacteriota;c__Actinomycetia;o__Propionibacteriales;g__Nocardioides;Nocardioides sp. (strain ATCC BAA-499 / JS614)
483	Ancestral	6	5	0.79	4545	3625	0.83	929	50	99	9	202	6	368	3	LUCA;Bacteria;p__Actinobacteriota;c__Actinomycetia;o__Propionibacteriales;f__Propionibacteriaceae
484	Extant	0	6	1	3316	3315	0.21	1	3316	1	3316	1	3316	1	3316	LUCA;Bacteria;p__Actinobacteriota;c__Actinomycetia;o__Propionibacteriales;f__Propionibacteriaceae;Acidipropionibacterium acidipropionici (strain ATCC 4875 / DSM 20272 / JCM 6432 / NBRC 12425 / NCIMB 8070 / 4)
485	Extant	0	6	1	2931	2930	0	1	2931	1	2931	1	2931	1	2931	LUCA;Bacteria;p__Actinobacteriota;c__Actinomycetia;o__Propionibacteriales;f__Propionibacteriaceae;Arachnia propionica (strain F0230a)
486	Ancestral	2	6	0.89	2129	2052	0.55	77	134	14	50	23	38	39	17	LUCA;Bacteria;p__Actinobacteriota;c__Actinomycetia;o__Propionibacteriales;f__Propionibacteriaceae;s__Cutibacterium acnes
487	Extant	0	7	1	2294	2293	0.21	1	2294	1	2294	1	2294	1	2294	LUCA;Bacteria;p__Actinobacteriota;c__Actinomycetia;o__Propionibacteriales;f__Propionibacteriaceae;s__Cutibacterium acnes;Cutibacterium acnes (strain DSM 16379 / KPA171202)
488	Extant	0	7	1	2347	2346	0.21	1	2347	1	2347	1	2347	1	2347	LUCA;Bacteria;p__Actinobacteriota;c__Actinomycetia;o__Propionibacteriales;f__Propionibacteriaceae;s__Cutibacterium acnes;Cutibacterium acnes (strain SK137)
489	Extant	0	6	1	5303	5302	0	1	5303	1	5303	1	5303	1	5303	LUCA;Bacteria;p__Actinobacteriota;c__Actinomycetia;o__Propionibacteriales;f__Propionibacteriaceae;Microlunatus phosphovorus (strain ATCC 700054 / DSM 10555 / JCM 9379 / NBRC 101784 / NCIMB 13414 / VKM Ac-1990 / NM-1)
490	Extant	0	6	1	2379	2378	0.21	1	2379	1	2379	1	2379	1	2379	LUCA;Bacteria;p__Actinobacteriota;c__Actinomycetia;o__Propionibacteriales;f__Propionibacteriaceae;Propionibacterium freudenreichii subsp. shermanii (strain ATCC 9614 / DSM 4902 / CIP 103027 / NCIMB 8099 / CIRM-BIA1)
491	Ancestral	29	4	0.59	10023	7814	0.83	2261	42	321	7	573	5	960	3	LUCA;Bacteria;p__Actinobacteriota;c__Actinomycetia;o__Streptomycetales
492	Extant	0	5	1	8908	8907	0	1	8908	1	8908	1	8908	1	8908	LUCA;Bacteria;p__Actinobacteriota;c__Actinomycetia;o__Streptomycetales;Catenulispora acidiphila (strain DSM 44928 / JCM 14897 / NBRC 102108 / NRRL B-24433 / ID139908)
493	Ancestral	28	5	0.73	9811	7671	0.83	2176	55	282	8	524	5	899	3	LUCA;Bacteria;p__Actinobacteriota;c__Actinomycetia;o__Streptomycetales;f__Streptomycetaceae
494	Ancestral	3	6	0.86	6443	5372	0.55	1077	126	97	14	212	7	417	4	LUCA;Bacteria;p__Actinobacteriota;c__Actinomycetia;o__Streptomycetales;f__Streptomycetaceae;g__Kitasatospora
495	Extant	0	7	1	5916	5909	0.14	7	2751	2	1867	2	1867	3	1264	LUCA;Bacteria;p__Actinobacteriota;c__Actinomycetia;o__Streptomycetales;f__Streptomycetaceae;g__Kitasatospora;Kitasatospora griseola
496	Extant	0	7	1	6096	5890	0.14	206	198	33	60	58	38	99	20	LUCA;Bacteria;p__Actinobacteriota;c__Actinomycetia;o__Streptomycetales;f__Streptomycetaceae;g__Kitasatospora;Streptomyces rubellomurinus (strain ATCC 31215)
497	Extant	0	7	1	7441	7440	0.14	1	7441	1	7441	1	7441	1	7441	LUCA;Bacteria;p__Actinobacteriota;c__Actinomycetia;o__Streptomycetales;f__Streptomycetaceae;g__Kitasatospora;Kitasatospora setae (strain ATCC 33774 / DSM 43861 / JCM 3304 / KCC A-0304 / NBRC 14216 / KM-6054)
498	Ancestral	25	6	0.86	10399	8443	0.55	1986	88	198	10	416	6	786	4	LUCA;Bacteria;p__Actinobacteriota;c__Actinomycetia;o__Streptomycetales;f__Streptomycetaceae;g__Streptomyces
499	Extant	0	7	1	7793	7791	0.14	2	7660	1	7660	1	7660	1	7660	LUCA;Bacteria;p__Actinobacteriota;c__Actinomycetia;o__Streptomycetales;f__Streptomycetaceae;g__Streptomyces;Streptomyces ambofaciens (strain ATCC 23877 / 3486 / DSM 40053 / JCM 4204 / NBRC 12836 / NRRL B-2516)
500	Extant	0	7	1	8092	8090	0	2	8059	1	8059	1	8059	1	8059	LUCA;Bacteria;p__Actinobacteriota;c__Actinomycetia;o__Streptomycetales;f__Streptomycetaceae;g__Streptomyces;Streptomyces coelicolor (strain ATCC BAA-471 / A3(2) / M145)
501	Extant	0	7	1	7665	7663	0.14	2	7569	1	7569	1	7569	1	7569	LUCA;Bacteria;p__Actinobacteriota;c__Actinomycetia;o__Streptomycetales;f__Streptomycetaceae;g__Streptomyces;Streptomyces avermitilis (strain ATCC 31267 / DSM 46492 / JCM 5070 / NBRC 14893 / NCIMB 12804 / NRRL 8165 / MA-4680)
502	Extant	0	7	1	8984	8980	0	4	5675	1	5675	2	1716	3	1222	LUCA;Bacteria;p__Actinobacteriota;c__Actinomycetia;o__Streptomycetales;f__Streptomycetaceae;g__Streptomyces;Streptomyces cattleya (strain ATCC 35852 / DSM 46488 / JCM 4925 / NBRC 14057 / NRRL 8057)
503	Extant	0	7	1	7291	7289	0.14	2	5710	1	5710	1	5710	2	1581	LUCA;Bacteria;p__Actinobacteriota;c__Actinomycetia;o__Streptomycetales;f__Streptomycetaceae;g__Streptomyces;Streptomyces clavuligerus
504	Extant	0	7	1	7115	7113	0.14	2	7007	1	7007	1	7007	1	7007	LUCA;Bacteria;p__Actinobacteriota;c__Actinomycetia;o__Streptomycetales;f__Streptomycetaceae;g__Streptomyces;Streptomyces collinus (strain DSM 40733 / Tue 365)
505	Extant	0	7	1	8616	8614	0.14	2	8503	1	8503	1	8503	1	8503	LUCA;Bacteria;p__Actinobacteriota;c__Actinomycetia;o__Streptomycetales;f__Streptomycetaceae;g__Streptomyces;Streptomyces davaonensis (strain DSM 101723 / JCM 4913 / KCC S-0913 / 768)
506	Extant	0	7	1	6567	6565	0.14	2	6398	1	6398	1	6398	1	6398	LUCA;Bacteria;p__Actinobacteriota;c__Actinomycetia;o__Streptomycetales;f__Streptomycetaceae;g__Streptomyces;Streptomyces glaucescens
507	Extant	0	7	1	7010	7009	0.14	1	7010	1	7010	1	7010	1	7010	LUCA;Bacteria;p__Actinobacteriota;c__Actinomycetia;o__Streptomycetales;f__Streptomycetaceae;g__Streptomyces;Streptomyces griseus subsp. griseus (strain JCM 4626 / NBRC 13350)
508	Extant	0	7	1	8590	8589	0.14	1	8590	1	8590	1	8590	1	8590	LUCA;Bacteria;p__Actinobacteriota;c__Actinomycetia;o__Streptomycetales;f__Streptomycetaceae;g__Streptomyces;Streptomyces lincolnensis
509	Extant	0	7	1	10017	10016	0.14	1	10017	1	10017	1	10017	1	10017	LUCA;Bacteria;p__Actinobacteriota;c__Actinomycetia;o__Streptomycetales;f__Streptomycetaceae;g__Streptomyces;Streptomyces bingchenggensis (strain BCW-1)
510	Extant	0	7	1	5796	5782	0.14	14	1162	3	809	5	419	8	295	LUCA;Bacteria;p__Actinobacteriota;c__Actinomycetia;o__Streptomycetales;f__Streptomycetaceae;g__Streptomyces;Streptomyces netropsis
511	Extant	0	7	1	9045	9042	0.14	3	8786	1	8786	1	8786	1	8786	LUCA;Bacteria;p__Actinobacteriota;c__Actinomycetia;o__Streptomycetales;f__Streptomycetaceae;g__Streptomyces;Streptomyces hygroscopicus subsp. jinggangensis (strain 5008)
512	Extant	0	7	1	6558	6555	0.14	3	6289	1	6289	1	6289	1	6289	LUCA;Bacteria;p__Actinobacteriota;c__Actinomycetia;o__Streptomycetales;f__Streptomycetaceae;g__Streptomyces;Streptomyces pratensis (strain ATCC 33331 / IAF-45CD)
513	Extant	0	7	1	6869	6868	0.14	1	6869	1	6869	1	6869	1	6869	LUCA;Bacteria;p__Actinobacteriota;c__Actinomycetia;o__Streptomycetales;f__Streptomycetaceae;g__Streptomyces;Streptomyces pristinaespiralis (strain ATCC 25486 / DSM 40338 / CBS 914.69 / JCM 4507 / NBRC 13074 / NRRL 2958 / 5647)
514	Extant	0	7	1	8361	7962	0.14	399	171	63	38	116	24	205	13	LUCA;Bacteria;p__Actinobacteriota;c__Actinomycetia;o__Streptomycetales;f__Streptomycetaceae;g__Streptomyces;Streptomyces rimosus subsp. rimosus (strain ATCC 10970 / DSM 40260 / JCM 4667 / NRRL 2234)
515	Extant	0	7	1	8758	8757	0.14	1	8758	1	8758	1	8758	1	8758	LUCA;Bacteria;p__Actinobacteriota;c__Actinomycetia;o__Streptomycetales;f__Streptomycetaceae;g__Streptomyces;Streptomyces scabiei (strain 87.22)
516	Extant	0	7	1	5742	5740	0.14	2	5574	1	5574	1	5574	1	5574	LUCA;Bacteria;p__Actinobacteriota;c__Actinomycetia;o__Streptomycetales;f__Streptomycetaceae;g__Streptomyces;Streptomyces sp. (strain SPB074)
517	Extant	0	7	1	6357	6356	0.14	1	6357	1	6357	1	6357	1	6357	LUCA;Bacteria;p__Actinobacteriota;c__Actinomycetia;o__Streptomycetales;f__Streptomycetaceae;g__Streptomyces;Streptomyces sp. (strain SirexAA-E / ActE)
518	Extant	0	7	1	7633	7545	0.14	88	722	11	204	21	121	42	46	LUCA;Bacteria;p__Actinobacteriota;c__Actinomycetia;o__Streptomycetales;f__Streptomycetaceae;g__Streptomyces;Kitasatospora aureofaciens
519	Extant	0	7	1	6311	6242	0.14	69	732	13	162	22	103	38	43	LUCA;Bacteria;p__Actinobacteriota;c__Actinomycetia;o__Streptomycetales;f__Streptomycetaceae;g__Streptomyces;Streptomyces toyocaensis
520	Extant	0	7	1	6575	5727	0.14	848	110	120	14	222	9	389	5	LUCA;Bacteria;p__Actinobacteriota;c__Actinomycetia;o__Streptomycetales;f__Streptomycetaceae;g__Streptomyces;Streptomyces tsukubensis (strain DSM 42081 / NBRC 108919 / NRRL 18488 / 9993)
521	Extant	0	7	1	7442	7441	0.14	1	7442	1	7442	1	7442	1	7442	LUCA;Bacteria;p__Actinobacteriota;c__Actinomycetia;o__Streptomycetales;f__Streptomycetaceae;g__Streptomyces;Streptomyces venezuelae (strain ATCC 10712 / CBS 650.69 / DSM 40230 / JCM 4526 / NBRC 13096 / PD 04745)
522	Extant	0	7	1	7891	7888	0.14	3	7664	1	7664	1	7664	1	7664	LUCA;Bacteria;p__Actinobacteriota;c__Actinomycetia;o__Streptomycetales;f__Streptomycetaceae;g__Streptomyces;Streptomyces viridosporus (strain ATCC 14672 / DSM 40746 / JCM 4963 / KCTC 9882 / NRRL B-12104 / FH 1290)
523	Extant	0	7	1	6164	6031	0.14	133	291	22	84	40	54	72	26	LUCA;Bacteria;p__Actinobacteriota;c__Actinomycetia;o__Streptomycetales;f__Streptomycetaceae;g__Streptomyces;Streptomyces fradiae
524	Ancestral	6	4	0.69	7190	5746	0.83	1462	60	165	9	326	6	589	3	LUCA;Bacteria;p__Actinobacteriota;c__Actinomycetia;f__Streptosporangiaceae
525	Ancestral	2	5	0.84	4734	3983	0.55	752	69	91	12	176	7	314	4	LUCA;Bacteria;p__Actinobacteriota;c__Actinomycetia;f__Streptosporangiaceae;g__Nocardiopsis
526	Extant	0	6	1	5529	5528	0.16	1	5529	1	5529	1	5529	1	5529	LUCA;Bacteria;p__Actinobacteriota;c__Actinomycetia;f__Streptosporangiaceae;g__Nocardiopsis;Nocardiopsis alba (strain ATCC BAA-2165 / BE74)
527	Extant	0	6	1	5497	5495	0.16	2	4798	1	4798	1	4798	2	699	LUCA;Bacteria;p__Actinobacteriota;c__Actinomycetia;f__Streptosporangiaceae;g__Nocardiopsis;Nocardiopsis dassonvillei (strain ATCC 23218 / DSM 43111 / CIP 107115 / JCM 7437 / KCTC 9190 / NBRC 14626 / NCTC 10488 / NRRL B-5397 / IMRU 509)
528	Extant	0	5	1	8926	8925	0	1	8926	1	8926	1	8926	1	8926	LUCA;Bacteria;p__Actinobacteriota;c__Actinomycetia;f__Streptosporangiaceae;Streptosporangium roseum (strain ATCC 12428 / DSM 43021 / JCM 3005 / NI 9100)
529	Extant	0	5	1	3108	3107	0.31	1	3108	1	3108	1	3108	1	3108	LUCA;Bacteria;p__Actinobacteriota;c__Actinomycetia;f__Streptosporangiaceae;Thermobifida fusca (strain YX)
530	Extant	0	5	1	3545	3544	0.31	1	3545	1	3545	1	3545	1	3545	LUCA;Bacteria;p__Actinobacteriota;c__Actinomycetia;f__Streptosporangiaceae;Thermobispora bispora (strain ATCC 19993 / DSM 43833 / CBS 139.67 / JCM 10125 / KCTC 9307 / NBRC 14880 / R51)
531	Extant	0	5	1	4888	4887	0	1	4888	1	4888	1	4888	1	4888	LUCA;Bacteria;p__Actinobacteriota;c__Actinomycetia;f__Streptosporangiaceae;Thermomonospora curvata (strain ATCC 19995 / DSM 43183 / JCM 3096 / KCTC 9072 / NBRC 15933 / NCIMB 10081 / Henssen B9)
532	Extant	0	3	1	2214	2174	0.69	40	306	7	105	13	67	22	36	LUCA;Bacteria;p__Actinobacteriota;Actinobacteria bacterium CROMO_BS_222_8
533	Ancestral	7	3	0.55	2960	2405	0.83	571	69	70	10	134	6	236	4	LUCA;Bacteria;p__Actinobacteriota;o__Coriobacteriales
534	Ancestral	2	4	0.78	1479	1265	0.83	215	69	20	16	42	8	84	4	LUCA;Bacteria;p__Actinobacteriota;o__Coriobacteriales;f__Atopobiaceae
535	Extant	0	5	1	1353	1352	0.45	1	1353	1	1353	1	1353	1	1353	LUCA;Bacteria;p__Actinobacteriota;o__Coriobacteriales;f__Atopobiaceae;Lancefieldella parvula (strain ATCC 33793 / DSM 20469 / CCUG 32760 / JCM 10300 / KCTC 3663 / VPI 0546 / 1246)
536	Extant	0	5	1	1739	1738	0.45	1	1739	1	1739	1	1739	1	1739	LUCA;Bacteria;p__Actinobacteriota;o__Coriobacteriales;f__Atopobiaceae;Olsenella uli (strain ATCC 49627 / DSM 7084 / CIP 109912 / JCM 12494 / NCIMB 702895 / VPI D76D-27C)
537	Extant	0	4	1	1768	1767	0.69	1	1768	1	1768	1	1768	1	1768	LUCA;Bacteria;p__Actinobacteriota;o__Coriobacteriales;Coriobacterium glomerans (strain ATCC 49209 / DSM 20642 / JCM 10262 / PW2)
538	Ancestral	4	4	0.78	2690	2221	0.83	472	49	55	12	103	7	188	4	LUCA;Bacteria;p__Actinobacteriota;o__Coriobacteriales;f__Eggerthellaceae
539	Extant	0	5	1	1355	1354	0.45	1	1355	1	1355	1	1355	1	1355	LUCA;Bacteria;p__Actinobacteriota;o__Coriobacteriales;f__Eggerthellaceae;Cryptobacterium curtum (strain ATCC 700683 / DSM 15641 / CCUG 43107 / 12-3)
540	Extant	0	5	1	3054	3053	0.22	1	3054	1	3054	1	3054	1	3054	LUCA;Bacteria;p__Actinobacteriota;o__Coriobacteriales;f__Eggerthellaceae;Eggerthella lenta (strain ATCC 25559 / DSM 2243 / CCUG 17323 / JCM 9979 / KCTC 3265 / NCTC 11813 / VPI 0255 / 1899 B)
541	Extant	0	5	1	2680	2679	0.22	1	2680	1	2680	1	2680	1	2680	LUCA;Bacteria;p__Actinobacteriota;o__Coriobacteriales;f__Eggerthellaceae;Eggerthella sp. (strain YY7918)
542	Extant	0	5	1	2750	2749	0	1	2750	1	2750	1	2750	1	2750	LUCA;Bacteria;p__Actinobacteriota;o__Coriobacteriales;f__Eggerthellaceae;Slackia heliotrinireducens (strain ATCC 29202 / DSM 20476 / NCTC 11029 / RHS 1)
543	Extant	0	3	1	2137	2109	0	28	388	4	195	7	89	14	36	LUCA;Bacteria;p__Actinobacteriota;Actinobacteria bacterium MAG-41
544	Extant	0	3	1	3121	3120	0	1	3121	1	3121	1	3121	1	3121	LUCA;Bacteria;p__Actinobacteriota;Rubrobacter xylanophilus (strain DSM 9941 / NBRC 16129 / PRD-1)
545	Extant	0	3	1	5912	5911	0	1	5912	1	5912	1	5912	1	5912	LUCA;Bacteria;p__Actinobacteriota;Conexibacter woesei (strain DSM 14684 / CIP 108061 / JCM 11494 / NBRC 100937 / ID131577)
546	Extant	0	3	1	3617	3343	0	274	195	24	47	45	24	90	9	LUCA;Bacteria;p__Actinobacteriota;Actinobacteria bacterium Dino_bin11
547	Extant	0	2	1	2003	1917	0.83	86	75	20	32	34	23	54	14	LUCA;Bacteria;Candidatus Aerophobetes bacterium Ae_b3b
548	Ancestral	9	2	0.36	2143	1800	0.83	349	62	45	11	87	7	153	4	LUCA;Bacteria;p__Aquificota
549	Ancestral	7	3	0.53	2018	1698	0.83	326	52	41	12	77	8	136	4	LUCA;Bacteria;p__Aquificota;c__Aquificae
550	Ancestral	4	4	0.7	1599	1352	0.83	251	68	30	12	57	8	103	5	LUCA;Bacteria;p__Aquificota;c__Aquificae;o__Aquificales
551	Ancestral	3	5	0.85	1660	1414	0.83	250	40	39	12	67	8	114	5	LUCA;Bacteria;p__Aquificota;c__Aquificae;o__Aquificales;f__Aquificaceae
552	Extant	0	6	1	1552	1550	0	2	1521	1	1521	1	1521	1	1521	LUCA;Bacteria;p__Aquificota;c__Aquificae;o__Aquificales;f__Aquificaceae;Aquifex aeolicus (strain VF5)
553	Extant	0	6	1	1892	1891	0.15	1	1892	1	1892	1	1892	1	1892	LUCA;Bacteria;p__Aquificota;c__Aquificae;o__Aquificales;f__Aquificaceae;Hydrogenobacter thermophilus (strain DSM 6534 / IAM 12695 / TK-6)
554	Extant	0	6	1	1592	1591	0.15	1	1592	1	1592	1	1592	1	1592	LUCA;Bacteria;p__Aquificota;c__Aquificae;o__Aquificales;f__Aquificaceae;Thermocrinis albus (strain DSM 14484 / JCM 11386 / HI 11/12)
555	Extant	0	5	1	1626	1625	0	1	1626	1	1626	1	1626	1	1626	LUCA;Bacteria;p__Aquificota;c__Aquificae;o__Aquificales;Hydrogenobaculum sp. (strain Y04AAS1)
556	Ancestral	3	4	0.71	1798	1520	0.83	280	53	41	12	72	8	122	5	LUCA;Bacteria;p__Aquificota;c__Aquificae;f__Hydrogenothermaceae
557	Extant	0	5	1	2047	2045	0.29	2	1977	1	1977	1	1977	1	1977	LUCA;Bacteria;p__Aquificota;c__Aquificae;f__Hydrogenothermaceae;Persephonella marina (strain DSM 14350 / EX-H1)
558	Ancestral	2	5	0.85	1637	1419	0.83	219	54	32	13	58	9	102	5	LUCA;Bacteria;p__Aquificota;c__Aquificae;f__Hydrogenothermaceae;g__Sulfurihydrogenibium
559	Extant	0	6	1	1707	1706	0.29	1	1707	1	1707	1	1707	1	1707	LUCA;Bacteria;p__Aquificota;c__Aquificae;f__Hydrogenothermaceae;g__Sulfurihydrogenibium;Sulfurihydrogenibium azorense (strain Az-Fu1 / DSM 15241 / OCM 825)
560	Extant	0	6	1	1712	1711	0.29	1	1712	1	1712	1	1712	1	1712	LUCA;Bacteria;p__Aquificota;c__Aquificae;f__Hydrogenothermaceae;g__Sulfurihydrogenibium;Sulfurihydrogenibium sp. (strain YO3AOP1)
561	Ancestral	2	3	0.68	1499	1316	0.83	183	61	28	14	49	10	84	6	LUCA;Bacteria;p__Aquificota;f__Desulfurobacteriaceae
562	Extant	0	4	1	1495	1494	0.32	1	1495	1	1495	1	1495	1	1495	LUCA;Bacteria;p__Aquificota;f__Desulfurobacteriaceae;Desulfurobacterium thermolithotrophum (strain DSM 11699 / BSA)
563	Extant	0	4	1	1812	1810	0.32	2	1710	1	1710	1	1710	1	1710	LUCA;Bacteria;p__Aquificota;f__Desulfurobacteriaceae;Thermovibrio ammonificans (strain DSM 15698 / JCM 12110 / HB-1)
564	Ancestral	8	2	0.58	4633	3549	0.83	1099	47	136	8	258	5	449	3	LUCA;Bacteria;p__Armatimonadota
565	Extant	0	3	1	5295	5235	0	60	373	14	131	23	100	38	46	LUCA;Bacteria;p__Armatimonadota;Abitibacteriaceae bacterium CP_BM_RX_R8_36
566	Extant	0	3	1	5897	5880	0	17	1558	2	1437	4	809	7	206	LUCA;Bacteria;p__Armatimonadota;Armatimonas rosea
567	Extant	0	3	1	2811	2810	0	1	2811	1	2811	1	2811	1	2811	LUCA;Bacteria;p__Armatimonadota;Chthonomonas calidirosea (strain DSM 23976 / ICMP 18418 / T49)
568	Extant	0	3	1	4820	4819	0	1	4820	1	4820	1	4820	1	4820	LUCA;Bacteria;p__Armatimonadota;Fimbriimonas ginsengisoli
569	Extant	0	3	1	3912	3698	0	214	105	36	32	63	24	108	11	LUCA;Bacteria;p__Armatimonadota;Armatimonadetes bacterium AS09scLD_344
570	Extant	0	3	1	4932	4748	0	184	126	41	42	68	28	112	16	LUCA;Bacteria;p__Armatimonadota;Armatimonadetes bacterium NC_groundwater_1868_Pr3_B-0.1um_69_17
571	Extant	0	3	1	4400	4363	0	37	758	6	275	10	196	17	78	LUCA;Bacteria;p__Armatimonadota;Armatimonadetes bacterium Ch1
572	Extant	0	3	1	2169	2044	0	125	240	11	51	23	22	50	10	LUCA;Bacteria;p__Armatimonadota;Abditibacteriota bacterium RGIG7931
573	Ancestral	2	2	0.58	1971	1617	0.83	359	78	37	12	74	6	143	4	LUCA;Bacteria;p__Atribacterota
574	Extant	0	3	1	2759	2758	0.83	1	2759	1	2759	1	2759	1	2759	LUCA;Bacteria;p__Atribacterota;Atribacter laminatus
575	Extant	0	3	1	1461	1413	0.83	48	124	8	74	13	38	25	16	LUCA;Bacteria;p__Atribacterota;Candidatus Atribacteria bacterium AS21ysBPME_310
576	Extant	0	2	1	2665	2253	0	412	22	95	8	155	7	234	5	LUCA;Bacteria;Candidatus Coatesbacteria bacterium Zod_Metabat.233
577	Extant	0	2	1	2222	2173	0.83	49	171	9	95	14	64	27	23	LUCA;Bacteria;bacterium BMS3Abin14
578	Extant	0	2	1	2219	2130	0	89	187	17	34	32	22	56	14	LUCA;Bacteria;candidate division KSB1 bacterium BS750m-G25
579	Extant	0	2	1	835	779	0.83	56	44	16	16	27	13	40	10	LUCA;Bacteria;Candidatus Omnitrophica bacterium BS750m-G34
580	Ancestral	106	2	0.34	11669	9135	0.83	2586	46	388	7	693	5	1126	3	LUCA;Bacteria;p__Bacteroidota
581	Extant	0	3	1	1920	1772	0.66	148	65	26	22	47	14	81	8	LUCA;Bacteria;p__Bacteroidota;Ignavibacteriales bacterium CG07_land_8_20_14_0_80_59_12
582	Ancestral	84	3	0.49	11235	8907	0.83	2400	77	357	8	631	5	1045	3	LUCA;Bacteria;p__Bacteroidota;c__Bacteroidia
583	Ancestral	24	4	0.63	5339	4222	0.83	1141	72	149	8	275	5	477	3	LUCA;Bacteria;p__Bacteroidota;c__Bacteroidia;o__Bacteroidales
584	Extant	0	5	1	847	842	0.37	5	753	1	753	1	753	2	37	LUCA;Bacteria;p__Bacteroidota;c__Bacteroidia;o__Bacteroidales;Azobacteroides pseudotrichonymphae genomovar. CFP2
585	Ancestral	13	5	0.74	5103	4095	0.66	1027	61	138	8	255	6	440	4	LUCA;Bacteria;p__Bacteroidota;c__Bacteroidia;o__Bacteroidales;f__Bacteroidaceae
586	Ancestral	6	6	0.85	4658	3855	0.51	810	82	84	11	170	7	323	4	LUCA;Bacteria;p__Bacteroidota;c__Bacteroidia;o__Bacteroidales;f__Bacteroidaceae;g__Bacteroides
587	Ancestral	3	7	0.92	4456	4244	0.26	212	473	10	130	20	61	45	14	LUCA;Bacteria;p__Bacteroidota;c__Bacteroidia;o__Bacteroidales;f__Bacteroidaceae;g__Bacteroides;s__Bacteroides fragilis
588	Extant	0	8	1	4318	4317	0.15	1	4318	1	4318	1	4318	1	4318	LUCA;Bacteria;p__Bacteroidota;c__Bacteroidia;o__Bacteroidales;f__Bacteroidaceae;g__Bacteroides;s__Bacteroides fragilis;Bacteroides fragilis (strain 638R)
589	Extant	0	8	1	4305	4303	0.15	2	4257	1	4257	1	4257	1	4257	LUCA;Bacteria;p__Bacteroidota;c__Bacteroidia;o__Bacteroidales;f__Bacteroidaceae;g__Bacteroides;s__Bacteroides fragilis;Bacteroides fragilis (strain ATCC 25285 / DSM 2151 / CCUG 4856 / JCM 11019 / NCTC 9343 / Onslow)
590	Extant	0	8	1	4609	4607	0.15	2	4562	1	4562	1	4562	1	4562	LUCA;Bacteria;p__Bacteroidota;c__Bacteroidia;o__Bacteroidales;f__Bacteroidaceae;g__Bacteroides;s__Bacteroides fragilis;Bacteroides fragilis (strain YCH46)
591	Extant	0	7	1	3240	3239	0.15	1	3240	1	3240	1	3240	1	3240	LUCA;Bacteria;p__Bacteroidota;c__Bacteroidia;o__Bacteroidales;f__Bacteroidaceae;g__Bacteroides;Bacteroides helcogenes (strain ATCC 35417 / DSM 20613 / JCM 6297 / CCUG 15421 / P 36-108)
592	Extant	0	7	1	3147	3111	0.26	36	390	6	228	9	91	19	49	LUCA;Bacteria;p__Bacteroidota;c__Bacteroidia;o__Bacteroidales;f__Bacteroidaceae;g__Bacteroides;Bacteroides stercoris
593	Extant	0	7	1	4771	4769	0.15	2	4733	1	4733	1	4733	1	4733	LUCA;Bacteria;p__Bacteroidota;c__Bacteroidia;o__Bacteroidales;f__Bacteroidaceae;g__Bacteroides;Bacteroides thetaiotaomicron (strain ATCC 29148 / DSM 2079 / JCM 5827 / CCUG 10774 / NCTC 10582 / VPI-5482 / E50)
594	Ancestral	2	6	0.87	3289	2652	0.51	638	45	81	9	152	6	262	4	LUCA;Bacteria;p__Bacteroidota;c__Bacteroidia;o__Bacteroidales;f__Bacteroidaceae;g__Phocaeicola
595	Extant	0	7	1	3607	3603	0	4	3519	1	3519	1	3519	1	3519	LUCA;Bacteria;p__Bacteroidota;c__Bacteroidia;o__Bacteroidales;f__Bacteroidaceae;g__Phocaeicola;Phocaeicola salanitronis (strain DSM 18170 / JCM 13657 / BL78)
596	Extant	0	7	1	3980	3979	0.26	1	3980	1	3980	1	3980	1	3980	LUCA;Bacteria;p__Bacteroidota;c__Bacteroidia;o__Bacteroidales;f__Bacteroidaceae;g__Phocaeicola;Phocaeicola vulgatus (strain ATCC 8482 / DSM 1447 / JCM 5826 / CCUG 4940 / NBRC 14291 / NCTC 11154)
597	Ancestral	5	6	0.87	2968	2436	0.51	536	57	62	11	117	7	216	4	LUCA;Bacteria;p__Bacteroidota;c__Bacteroidia;o__Bacteroidales;f__Bacteroidaceae;g__Prevotella
598	Extant	0	7	1	2380	2379	0.13	1	2380	1	2380	1	2380	1	2380	LUCA;Bacteria;p__Bacteroidota;c__Bacteroidia;o__Bacteroidales;f__Bacteroidaceae;g__Prevotella;Prevotella denticola (strain F0289)
599	Extant	0	7	1	2248	2246	0	2	1782	1	1782	1	1782	2	466	LUCA;Bacteria;p__Bacteroidota;c__Bacteroidia;o__Bacteroidales;f__Bacteroidaceae;g__Prevotella;Prevotella intermedia (strain 17)
600	Extant	0	7	1	2288	2286	0.13	2	1335	1	1335	2	953	2	953	LUCA;Bacteria;p__Bacteroidota;c__Bacteroidia;o__Bacteroidales;f__Bacteroidaceae;g__Prevotella;Prevotella melaninogenica (strain ATCC 25845 / DSM 7089 / JCM 6325 / VPI 2381 / B282)
601	Extant	0	7	1	2761	2760	0.13	1	2761	1	2761	1	2761	1	2761	LUCA;Bacteria;p__Bacteroidota;c__Bacteroidia;o__Bacteroidales;f__Bacteroidaceae;g__Prevotella;Prevotella ruminicola (strain ATCC 19189 / JCM 8958 / 23)
602	Extant	0	7	1	2544	2541	0.13	3	1412	1	1412	2	1121	2	1121	LUCA;Bacteria;p__Bacteroidota;c__Bacteroidia;o__Bacteroidales;f__Bacteroidaceae;g__Prevotella;Prevotella dentalis (strain ATCC 49559 / DSM 3688 / JCM 13448 / NCTC 12043 / ES 2772)
603	Extant	0	5	1	3476	3475	0	1	3476	1	3476	1	3476	1	3476	LUCA;Bacteria;p__Bacteroidota;c__Bacteroidia;o__Bacteroidales;Odoribacter splanchnicus (strain ATCC 29572 / DSM 20712 / CIP 104287 / JCM 15291 / NCTC 10825 / 1651/6)
604	Extant	0	5	1	3020	3019	0	1	3020	1	3020	1	3020	1	3020	LUCA;Bacteria;p__Bacteroidota;c__Bacteroidia;o__Bacteroidales;Paludibacter propionicigenes (strain DSM 17365 / JCM 13257 / WB4)
605	Ancestral	5	5	0.74	1784	1428	0.83	362	32	54	8	96	6	157	4	LUCA;Bacteria;p__Bacteroidota;c__Bacteroidia;o__Bacteroidales;f__Porphyromonadaceae
606	Ancestral	4	6	0.85	1674	1360	0.83	319	32	49	9	86	6	142	4	LUCA;Bacteria;p__Bacteroidota;c__Bacteroidia;o__Bacteroidales;f__Porphyromonadaceae;g__Porphyromonas
607	Extant	0	7	1	1672	1671	0.15	1	1672	1	1672	1	1672	1	1672	LUCA;Bacteria;p__Bacteroidota;c__Bacteroidia;o__Bacteroidales;f__Porphyromonadaceae;g__Porphyromonas;Porphyromonas asaccharolytica (strain ATCC 25260 / DSM 20707 / BCRC 10618 / JCM 6326 / LMG 13178 / VPI 4198)
608	Extant	0	7	1	1962	1931	0	31	286	5	144	8	99	14	45	LUCA;Bacteria;p__Bacteroidota;c__Bacteroidia;o__Bacteroidales;f__Porphyromonadaceae;g__Porphyromonas;Porphyromonas endodontalis (strain ATCC 35406 / BCRC 14492 / JCM 8526 / NCTC 13058 / HG 370)
609	Ancestral	2	7	0.92	1731	1600	0.37	131	111	19	27	35	17	60	9	LUCA;Bacteria;p__Bacteroidota;c__Bacteroidia;o__Bacteroidales;f__Porphyromonadaceae;g__Porphyromonas;s__Porphyromonas gingivalis
610	Extant	0	8	1	2021	2020	0.08	1	2021	1	2021	1	2021	1	2021	LUCA;Bacteria;p__Bacteroidota;c__Bacteroidia;o__Bacteroidales;f__Porphyromonadaceae;g__Porphyromonas;s__Porphyromonas gingivalis;Porphyromonas gingivalis (strain ATCC 33277 / DSM 20709 / CIP 103683 / JCM 12257 / NCTC 11834 / 2561)
611	Extant	0	8	1	1862	1861	0.08	1	1862	1	1862	1	1862	1	1862	LUCA;Bacteria;p__Bacteroidota;c__Bacteroidia;o__Bacteroidales;f__Porphyromonadaceae;g__Porphyromonas;s__Porphyromonas gingivalis;Porphyromonas gingivalis (strain ATCC BAA-308 / W83)
612	Extant	0	6	1	1764	1717	0.26	47	150	7	85	13	50	22	27	LUCA;Bacteria;p__Bacteroidota;c__Bacteroidia;o__Bacteroidales;f__Porphyromonadaceae;Porphyromonas cangingivalis
613	Extant	0	5	1	3053	3052	0	1	3053	1	3053	1	3053	1	3053	LUCA;Bacteria;p__Bacteroidota;c__Bacteroidia;o__Bacteroidales;Alistipes finegoldii (strain DSM 17242 / JCM 16770 / CCUG 46020 / CIP 107999 / KCTC 15236 / AHN 2437)
614	Ancestral	2	5	0.81	2859	2260	0.83	604	35	86	8	153	6	254	4	LUCA;Bacteria;p__Bacteroidota;c__Bacteroidia;o__Bacteroidales;f__Tannerellaceae
615	Extant	0	6	1	3831	3830	0	1	3831	1	3831	1	3831	1	3831	LUCA;Bacteria;p__Bacteroidota;c__Bacteroidia;o__Bacteroidales;f__Tannerellaceae;Parabacteroides distasonis (strain ATCC 8503 / DSM 20701 / CIP 104284 / JCM 5825 / NCTC 11152)
616	Extant	0	6	1	2975	2974	0	1	2975	1	2975	1	2975	1	2975	LUCA;Bacteria;p__Bacteroidota;c__Bacteroidia;o__Bacteroidales;f__Tannerellaceae;Tannerella forsythia (strain ATCC 43037 / JCM 10827 / CCUG 21028 A / KCTC 5666 / FDC 338)
617	Ancestral	5	4	0.66	5943	4655	0.83	1313	66	159	8	304	5	537	3	LUCA;Bacteria;p__Bacteroidota;c__Bacteroidia;o__Chitinophagales
618	Ancestral	3	5	0.83	5364	4187	0.83	1188	39	151	8	282	5	488	3	LUCA;Bacteria;p__Bacteroidota;c__Bacteroidia;o__Chitinophagales;f__Chitinophagaceae
619	Extant	0	6	1	7179	7178	0	1	7179	1	7179	1	7179	1	7179	LUCA;Bacteria;p__Bacteroidota;c__Bacteroidia;o__Chitinophagales;f__Chitinophagaceae;Chitinophaga pinensis (strain ATCC 43595 / DSM 2588 / LMG 13176 / NBRC 15968 / NCIMB 11800 / UQM 2034)
620	Extant	0	6	1	5120	5078	0	42	649	6	289	11	153	21	58	LUCA;Bacteria;p__Bacteroidota;c__Bacteroidia;o__Chitinophagales;f__Chitinophagaceae;Niabella drilacis (strain DSM 25811 / CCM 8410 / LMG 26954 / E90)
621	Extant	0	6	1	7171	7170	0	1	7171	1	7171	1	7171	1	7171	LUCA;Bacteria;p__Bacteroidota;c__Bacteroidia;o__Chitinophagales;f__Chitinophagaceae;Niastella koreensis (strain DSM 17620 / KACC 11465 / NBRC 106392 / GR20-10)
622	Ancestral	2	5	0.83	3414	2506	0.83	912	31	136	6	243	4	388	3	LUCA;Bacteria;p__Bacteroidota;c__Bacteroidia;o__Chitinophagales;f__Saprospiraceae
623	Extant	0	6	1	6702	6698	0	4	6402	1	6402	1	6402	1	6402	LUCA;Bacteria;p__Bacteroidota;c__Bacteroidia;o__Chitinophagales;f__Saprospiraceae;Haliscomenobacter hydrossis (strain ATCC 27775 / DSM 1100 / LMG 10767 / O)
624	Extant	0	6	1	4211	4209	0	2	4155	1	4155	1	4155	1	4155	LUCA;Bacteria;p__Bacteroidota;c__Bacteroidia;o__Chitinophagales;f__Saprospiraceae;Saprospira grandis (strain Lewin)
625	Ancestral	13	4	0.67	7088	5641	0.83	1477	53	183	9	347	6	608	3	LUCA;Bacteria;p__Bacteroidota;c__Bacteroidia;o__Cytophagales
626	Extant	0	5	1	1241	1240	0	1	1241	1	1241	1	1241	1	1241	LUCA;Bacteria;p__Bacteroidota;c__Bacteroidia;o__Cytophagales;Amoebophilus asiaticus (strain 5a2)
627	Extant	0	5	1	3828	3827	0	1	3828	1	3828	1	3828	1	3828	LUCA;Bacteria;p__Bacteroidota;c__Bacteroidia;o__Cytophagales;Bernardetia litoralis (strain ATCC 23117 / DSM 6794 / NBRC 15988 / NCIMB 1366 / Fx l1 / Sio-4)
628	Ancestral	5	5	0.84	4980	4035	0.83	953	86	99	11	197	6	372	3	LUCA;Bacteria;p__Bacteroidota;c__Bacteroidia;o__Cytophagales;f__Cyclobacteriaceae
629	Extant	0	6	1	3606	3605	0.16	1	3606	1	3606	1	3606	1	3606	LUCA;Bacteria;p__Bacteroidota;c__Bacteroidia;o__Cytophagales;f__Cyclobacteriaceae;Belliella baltica (strain DSM 15883 / CIP 108006 / LMG 21964 / BA134)
630	Extant	0	6	1	4979	4978	0	1	4979	1	4979	1	4979	1	4979	LUCA;Bacteria;p__Bacteroidota;c__Bacteroidia;o__Cytophagales;f__Cyclobacteriaceae;Cyclobacterium marinum (strain ATCC 25205 / DSM 745 / LMG 13164 / NCIMB 1802)
631	Extant	0	6	1	4508	4507	0.16	1	4508	1	4508	1	4508	1	4508	LUCA;Bacteria;p__Bacteroidota;c__Bacteroidia;o__Cytophagales;f__Cyclobacteriaceae;Echinicola vietnamensis (strain DSM 17526 / LMG 23754 / KMM 6221)
632	Extant	0	6	1	3748	3746	0	2	3740	1	3740	1	3740	1	3740	LUCA;Bacteria;p__Bacteroidota;c__Bacteroidia;o__Cytophagales;f__Cyclobacteriaceae;Marivirga tractuosa (strain ATCC 23168 / DSM 4126 / NBRC 15989 / NCIMB 1408 / VKM B-1430 / H-43)
633	Extant	0	6	1	3629	3611	0	18	801	4	356	7	213	11	141	LUCA;Bacteria;p__Bacteroidota;c__Bacteroidia;o__Cytophagales;f__Cyclobacteriaceae;Roseivirga ehrenbergii (strain DSM 102268 / JCM 13514 / KCTC 12282 / NCIMB 14502 / KMM 6017)
634	Extant	0	5	1	3770	3769	0	1	3770	1	3770	1	3770	1	3770	LUCA;Bacteria;p__Bacteroidota;c__Bacteroidia;o__Cytophagales;Cytophaga hutchinsonii (strain ATCC 33406 / DSM 1761 / CIP 103989 / NBRC 15051 / NCIMB 9469 / D465)
635	Ancestral	5	5	0.84	5442	4358	0.83	1100	67	119	10	237	6	438	3	LUCA;Bacteria;p__Bacteroidota;c__Bacteroidia;o__Cytophagales;f__Spirosomaceae
636	Extant	0	6	1	5703	5702	0	1	5703	1	5703	1	5703	1	5703	LUCA;Bacteria;p__Bacteroidota;c__Bacteroidia;o__Cytophagales;f__Spirosomaceae;Dyadobacter fermentans (strain ATCC 700827 / DSM 18053 / CIP 107007 / KCTC 52180 / NS114)
637	Extant	0	6	1	4251	4245	0	6	3934	1	3934	1	3934	1	3934	LUCA;Bacteria;p__Bacteroidota;c__Bacteroidia;o__Cytophagales;f__Spirosomaceae;Emticicia oligotrophica (strain DSM 17448 / CIP 109782 / MTCC 6937 / GPTSA100-15)
638	Extant	0	6	1	3426	3425	0	1	3426	1	3426	1	3426	1	3426	LUCA;Bacteria;p__Bacteroidota;c__Bacteroidia;o__Cytophagales;f__Spirosomaceae;Leadbetterella byssophila (strain DSM 17132 / JCM 16389 / KACC 11308 / NBRC 106382 / 4M15)
639	Extant	0	6	1	5929	5923	0	6	5602	1	5602	1	5602	1	5602	LUCA;Bacteria;p__Bacteroidota;c__Bacteroidia;o__Cytophagales;f__Spirosomaceae;Runella slithyformis (strain ATCC 29530 / DSM 19594 / LMG 11500 / NCIMB 11436 / LSU 4)
640	Extant	0	6	1	6866	6857	0	9	6454	1	6454	1	6454	1	6454	LUCA;Bacteria;p__Bacteroidota;c__Bacteroidia;o__Cytophagales;f__Spirosomaceae;Spirosoma linguale (strain ATCC 33905 / DSM 74 / LMG 10896)
641	Ancestral	38	4	0.64	6587	5120	0.83	1505	49	210	7	379	5	635	3	LUCA;Bacteria;p__Bacteroidota;c__Bacteroidia;o__Flavobacteriales
642	Ancestral	3	5	0.78	517	418	0.83	100	31	16	7	30	5	48	4	LUCA;Bacteria;p__Bacteroidota;c__Bacteroidia;o__Flavobacteriales;f__Blattabacteriaceae
643	Ancestral	2	6	0.89	580	573	0.83	7	309	1	309	2	119	4	56	LUCA;Bacteria;p__Bacteroidota;c__Bacteroidia;o__Flavobacteriales;f__Blattabacteriaceae;g__Blattabacterium
644	Extant	0	7	1	587	586	0.83	1	587	1	587	1	587	1	587	LUCA;Bacteria;p__Bacteroidota;c__Bacteroidia;o__Flavobacteriales;f__Blattabacteriaceae;g__Blattabacterium;Blattabacterium sp. subsp. Blattella germanica (strain Bge)
645	Extant	0	7	1	582	580	0.66	2	578	1	578	1	578	1	578	LUCA;Bacteria;p__Bacteroidota;c__Bacteroidia;o__Flavobacteriales;f__Blattabacteriaceae;g__Blattabacterium;Blattabacterium sp. subsp. Periplaneta americana (strain BPLAN)
646	Extant	0	6	1	246	245	0.83	1	246	1	246	1	246	1	246	LUCA;Bacteria;p__Bacteroidota;c__Bacteroidia;o__Flavobacteriales;f__Blattabacteriaceae;Sulcia muelleri (strain CARI)
647	Extant	0	5	1	4016	4015	0	1	4016	1	4016	1	4016	1	4016	LUCA;Bacteria;p__Bacteroidota;c__Bacteroidia;o__Flavobacteriales;Fluviicola taffensis (strain DSM 16823 / NCIMB 13979 / RW262)
648	Ancestral	28	5	0.79	6556	5263	0.66	1318	90	119	11	267	5	524	3	LUCA;Bacteria;p__Bacteroidota;c__Bacteroidia;o__Flavobacteriales;f__Flavobacteriaceae
649	Extant	0	6	1	3134	3133	0.21	1	3134	1	3134	1	3134	1	3134	LUCA;Bacteria;p__Bacteroidota;c__Bacteroidia;o__Flavobacteriales;f__Flavobacteriaceae;Aequorivita sublithincola (strain DSM 14238 / LMG 21431 / ACAM 643 / 9-3)
650	Ancestral	3	6	0.89	1812	1410	0.83	403	32	56	8	100	5	167	3	LUCA;Bacteria;p__Bacteroidota;c__Bacteroidia;o__Flavobacteriales;f__Flavobacteriaceae;g__Capnocytophaga
651	Extant	0	7	1	2394	2393	0	1	2394	1	2394	1	2394	1	2394	LUCA;Bacteria;p__Bacteroidota;c__Bacteroidia;o__Flavobacteriales;f__Flavobacteriaceae;g__Capnocytophaga;Capnocytophaga canimorsus (strain 5)
652	Extant	0	7	1	2587	2553	0	34	328	6	166	10	104	17	44	LUCA;Bacteria;p__Bacteroidota;c__Bacteroidia;o__Flavobacteriales;f__Flavobacteriaceae;g__Capnocytophaga;Capnocytophaga gingivalis
653	Extant	0	7	1	2170	2169	0	1	2170	1	2170	1	2170	1	2170	LUCA;Bacteria;p__Bacteroidota;c__Bacteroidia;o__Flavobacteriales;f__Flavobacteriaceae;g__Capnocytophaga;Capnocytophaga ochracea (strain ATCC 27872 / DSM 7271 / JCM 12966 / NCTC 12371 / VPI 2845)
654	Ancestral	2	6	0.89	3352	2972	0.36	381	91	32	28	62	14	129	5	LUCA;Bacteria;p__Bacteroidota;c__Bacteroidia;o__Flavobacteriales;f__Flavobacteriaceae;g__Cellulophaga
655	Extant	0	7	1	4114	4113	0.21	1	4114	1	4114	1	4114	1	4114	LUCA;Bacteria;p__Bacteroidota;c__Bacteroidia;o__Flavobacteriales;f__Flavobacteriaceae;g__Cellulophaga;Cellulophaga algicola (strain DSM 14237 / IC166 / ACAM 630)
656	Extant	0	7	1	3280	3279	0.21	1	3280	1	3280	1	3280	1	3280	LUCA;Bacteria;p__Bacteroidota;c__Bacteroidia;o__Flavobacteriales;f__Flavobacteriaceae;g__Cellulophaga;Cellulophaga lytica (strain ATCC 23178 / DSM 7489 / JCM 8516 / NBRC 14961 / NCIMB 1423 / VKM B-1433 / Cy l20)
657	Extant	0	6	1	2701	2700	0.21	1	2701	1	2701	1	2701	1	2701	LUCA;Bacteria;p__Bacteroidota;c__Bacteroidia;o__Flavobacteriales;f__Flavobacteriaceae;Croceibacter atlanticus (strain ATCC BAA-628 / HTCC2559 / KCTC 12090)
658	Extant	0	6	1	2978	2977	0.21	1	2978	1	2978	1	2978	1	2978	LUCA;Bacteria;p__Bacteroidota;c__Bacteroidia;o__Flavobacteriales;f__Flavobacteriaceae;Dokdonia sp. (strain 4H-3-7-5)
659	Ancestral	7	6	0.89	4857	4003	0.51	865	63	79	13	165	7	326	4	LUCA;Bacteria;p__Bacteroidota;c__Bacteroidia;o__Flavobacteriales;f__Flavobacteriaceae;g__Flavobacterium
660	Extant	0	7	1	2848	2846	0.11	2	2843	1	2843	1	2843	1	2843	LUCA;Bacteria;p__Bacteroidota;c__Bacteroidia;o__Flavobacteriales;f__Flavobacteriaceae;g__Flavobacterium;Flavobacterium branchiophilum (strain FL-15)
661	Extant	0	7	1	2611	2610	0.21	1	2611	1	2611	1	2611	1	2611	LUCA;Bacteria;p__Bacteroidota;c__Bacteroidia;o__Flavobacteriales;f__Flavobacteriaceae;g__Flavobacterium;Flavobacterium columnare (strain ATCC 49512 / CIP 103533 / TG 44/87)
662	Extant	0	7	1	3577	3539	0.11	38	719	5	237	9	151	17	55	LUCA;Bacteria;p__Bacteroidota;c__Bacteroidia;o__Flavobacteriales;f__Flavobacteriaceae;g__Flavobacterium;Flavobacterium frigoris (strain PS1)
663	Extant	0	7	1	2648	2647	0.21	1	2648	1	2648	1	2648	1	2648	LUCA;Bacteria;p__Bacteroidota;c__Bacteroidia;o__Flavobacteriales;f__Flavobacteriaceae;g__Flavobacterium;Flavobacterium indicum (strain DSM 17447 / CIP 109464 / GPTSA100-9)
664	Extant	0	7	1	5016	5015	0.11	1	5016	1	5016	1	5016	1	5016	LUCA;Bacteria;p__Bacteroidota;c__Bacteroidia;o__Flavobacteriales;f__Flavobacteriaceae;g__Flavobacterium;Flavobacterium johnsoniae (strain ATCC 17061 / DSM 2064 / JCM 8514 / NBRC 14942 / NCIMB 11054 / UW101)
665	Extant	0	7	1	2428	2427	0.21	1	2428	1	2428	1	2428	1	2428	LUCA;Bacteria;p__Bacteroidota;c__Bacteroidia;o__Flavobacteriales;f__Flavobacteriaceae;g__Flavobacterium;Flavobacterium psychrophilum (strain ATCC 49511 / DSM 21280 / CIP 103535 / JIP02/86)
666	Extant	0	7	1	4307	4206	0.11	101	294	17	80	29	56	55	24	LUCA;Bacteria;p__Bacteroidota;c__Bacteroidia;o__Flavobacteriales;f__Flavobacteriaceae;g__Flavobacterium;Flavobacterium sp. (strain CF136)
667	Extant	0	6	1	3565	3564	0.21	1	3565	1	3565	1	3565	1	3565	LUCA;Bacteria;p__Bacteroidota;c__Bacteroidia;o__Flavobacteriales;f__Flavobacteriaceae;Formosa agariphila (strain DSM 15362 / KCTC 12365 / LMG 23005 / KMM 3901 / M-2Alg 35-1)
668	Extant	0	6	1	3554	3553	0.21	1	3554	1	3554	1	3554	1	3554	LUCA;Bacteria;p__Bacteroidota;c__Bacteroidia;o__Flavobacteriales;f__Flavobacteriaceae;Gramella forsetii (strain KT0803)
669	Extant	0	6	1	2958	2957	0.21	1	2958	1	2958	1	2958	1	2958	LUCA;Bacteria;p__Bacteroidota;c__Bacteroidia;o__Flavobacteriales;f__Flavobacteriaceae;Lacinutrix sp. (strain 5H-3-7-4)
670	Extant	0	6	1	3684	3683	0.21	1	3684	1	3684	1	3684	1	3684	LUCA;Bacteria;p__Bacteroidota;c__Bacteroidia;o__Flavobacteriales;f__Flavobacteriaceae;Leeuwenhoekiella blandensis (strain CECT 7118 / CCUG 51940 / MED217)
671	Extant	0	6	1	1772	1755	0.21	17	629	2	317	4	183	7	45	LUCA;Bacteria;p__Bacteroidota;c__Bacteroidia;o__Flavobacteriales;f__Flavobacteriaceae;Flavobacteria bacterium (strain MS024-2A)
672	Extant	0	6	1	3411	3410	0.21	1	3411	1	3411	1	3411	1	3411	LUCA;Bacteria;p__Bacteroidota;c__Bacteroidia;o__Flavobacteriales;f__Flavobacteriaceae;Maribacter sp. (strain HTCC2170 / KCCM 42371)
673	Extant	0	6	1	3471	3470	0.21	1	3471	1	3471	1	3471	1	3471	LUCA;Bacteria;p__Bacteroidota;c__Bacteroidia;o__Flavobacteriales;f__Flavobacteriaceae;Muricauda ruestringensis (strain DSM 13258 / CIP 107369 / LMG 19739 / B1)
674	Ancestral	2	6	0.89	2629	2263	0.36	369	61	47	13	90	9	156	5	LUCA;Bacteria;p__Bacteroidota;c__Bacteroidia;o__Flavobacteriales;f__Flavobacteriaceae;g__Nonlabens
675	Extant	0	7	1	3611	3610	0	1	3611	1	3611	1	3611	1	3611	LUCA;Bacteria;p__Bacteroidota;c__Bacteroidia;o__Flavobacteriales;f__Flavobacteriaceae;g__Nonlabens;Nonlabens dokdonensis (strain DSM 17205 / KCTC 12402 / DSW-6)
676	Extant	0	7	1	2587	2575	0.21	12	901	2	455	4	186	8	105	LUCA;Bacteria;p__Bacteroidota;c__Bacteroidia;o__Flavobacteriales;f__Flavobacteriaceae;g__Nonlabens;Flavobacteria bacterium (strain BBFL7)
677	Extant	0	6	1	3455	3454	0.21	1	3455	1	3455	1	3455	1	3455	LUCA;Bacteria;p__Bacteroidota;c__Bacteroidia;o__Flavobacteriales;f__Flavobacteriaceae;Psychroflexus torquis (strain ATCC 700755 / ACAM 623)
678	Extant	0	6	1	3211	3210	0.21	1	3211	1	3211	1	3211	1	3211	LUCA;Bacteria;p__Bacteroidota;c__Bacteroidia;o__Flavobacteriales;f__Flavobacteriaceae;Robiginitalea biformata (strain ATCC BAA-864 / HTCC2501 / KCTC 12146)
679	Extant	0	6	1	4728	4727	0.21	1	4728	1	4728	1	4728	1	4728	LUCA;Bacteria;p__Bacteroidota;c__Bacteroidia;o__Flavobacteriales;f__Flavobacteriaceae;Zobellia galactanivorans (strain DSM 12802 / CCUG 47099 / CIP 106680 / NCIMB 13871 / Dsij)
680	Extant	0	6	1	4631	4630	0.21	1	4631	1	4631	1	4631	1	4631	LUCA;Bacteria;p__Bacteroidota;c__Bacteroidia;o__Flavobacteriales;f__Flavobacteriaceae;Zunongwangia profunda (strain DSM 18752 / CCTCC AB 206139 / SM-A87)
681	Extant	0	5	1	3471	3470	0	1	3471	1	3471	1	3471	1	3471	LUCA;Bacteria;p__Bacteroidota;c__Bacteroidia;o__Flavobacteriales;Owenweeksia hongkongensis (strain DSM 17368 / CIP 108786 / JCM 12287 / NRRL B-23963 / UST20020801)
682	Ancestral	5	5	0.82	2789	2258	0.83	538	36	69	9	128	6	221	4	LUCA;Bacteria;p__Bacteroidota;c__Bacteroidia;o__Flavobacteriales;f__Weeksellaceae
683	Extant	0	6	1	3093	3059	0	34	657	4	220	7	135	14	60	LUCA;Bacteria;p__Bacteroidota;c__Bacteroidia;o__Flavobacteriales;f__Weeksellaceae;Chryseobacterium sp. (strain P1-3)
684	Extant	0	6	1	2530	2529	0.18	1	2530	1	2530	1	2530	1	2530	LUCA;Bacteria;p__Bacteroidota;c__Bacteroidia;o__Flavobacteriales;f__Weeksellaceae;Flavobacteriaceae bacterium (strain 3519-10)
685	Extant	0	6	1	2134	2133	0	1	2134	1	2134	1	2134	1	2134	LUCA;Bacteria;p__Bacteroidota;c__Bacteroidia;o__Flavobacteriales;f__Weeksellaceae;Ornithobacterium rhinotracheale (strain ATCC 51463 / DSM 15997 / CCUG 23171 / CIP 104009 / LMG 9086)
686	Extant	0	6	1	1977	1976	0	1	1977	1	1977	1	1977	1	1977	LUCA;Bacteria;p__Bacteroidota;c__Bacteroidia;o__Flavobacteriales;f__Weeksellaceae;Riemerella anatipestifer (strain RA-GD)
687	Extant	0	6	1	2044	2043	0.18	1	2044	1	2044	1	2044	1	2044	LUCA;Bacteria;p__Bacteroidota;c__Bacteroidia;o__Flavobacteriales;f__Weeksellaceae;Weeksella virosa (strain ATCC 43766 / DSM 16922 / JCM 21250 / CCUG 30538 / CDC 9751 / IAM 14551 / NBRC 16016 / NCTC 11634 / CL345/78)
688	Ancestral	4	4	0.75	4810	3881	0.83	943	42	102	10	208	6	383	4	LUCA;Bacteria;p__Bacteroidota;c__Bacteroidia;f__Sphingobacteriaceae
689	Extant	0	5	1	4249	4248	0.25	1	4249	1	4249	1	4249	1	4249	LUCA;Bacteria;p__Bacteroidota;c__Bacteroidia;f__Sphingobacteriaceae;Pedobacter heparinus (strain ATCC 13125 / DSM 2366 / CIP 104194 / JCM 7457 / NBRC 12017 / NCIMB 9290 / NRRL B-14731 / HIM 762-3)
690	Extant	0	5	1	3780	3779	0.25	1	3780	1	3780	1	3780	1	3780	LUCA;Bacteria;p__Bacteroidota;c__Bacteroidia;f__Sphingobacteriaceae;Pseudopedobacter saltans (strain ATCC 51119 / DSM 12145 / JCM 21818 / CCUG 39354 / LMG 10337 / NBRC 100064 / NCIMB 13643)
691	Extant	0	5	1	5132	5131	0	1	5132	1	5132	1	5132	1	5132	LUCA;Bacteria;p__Bacteroidota;c__Bacteroidia;f__Sphingobacteriaceae;Sphingobacterium sp. (strain 21)
692	Extant	0	5	1	4304	4303	0	1	4304	1	4304	1	4304	1	4304	LUCA;Bacteria;p__Bacteroidota;c__Bacteroidia;f__Sphingobacteriaceae;Solitalea canadensis (strain ATCC 29591 / DSM 3403 / NBRC 15130 / NCIMB 12057 / USAM 9D)
693	Ancestral	11	3	0.52	3324	2573	0.83	765	39	112	7	199	5	327	3	LUCA;Bacteria;p__Bacteroidota;o__Chlorobiales
694	Ancestral	10	4	0.69	3204	2720	0.83	494	104	32	22	74	9	173	4	LUCA;Bacteria;p__Bacteroidota;o__Chlorobiales;f__Chlorobiaceae
695	Ancestral	2	5	0.85	1995	1838	0.83	157	108	17	36	32	18	59	9	LUCA;Bacteria;p__Bacteroidota;o__Chlorobiales;f__Chlorobiaceae;g__Chlorobaculum
696	Extant	0	6	1	2044	2043	0.31	1	2044	1	2044	1	2044	1	2044	LUCA;Bacteria;p__Bacteroidota;o__Chlorobiales;f__Chlorobiaceae;g__Chlorobaculum;Chlorobaculum parvum (strain DSM 263 / NCIMB 8327)
697	Extant	0	6	1	2251	2250	0.31	1	2251	1	2251	1	2251	1	2251	LUCA;Bacteria;p__Bacteroidota;o__Chlorobiales;f__Chlorobiaceae;g__Chlorobaculum;Chlorobaculum tepidum (strain ATCC 49652 / DSM 12025 / NBRC 103806 / TLS)
698	Ancestral	6	5	0.85	2908	2529	0.83	384	234	12	49	33	12	114	4	LUCA;Bacteria;p__Bacteroidota;o__Chlorobiales;f__Chlorobiaceae;g__Chlorobium
699	Extant	0	6	1	1991	1990	0.31	1	1991	1	1991	1	1991	1	1991	LUCA;Bacteria;p__Bacteroidota;o__Chlorobiales;f__Chlorobiaceae;g__Chlorobium;Chlorobium chlorochromatii (strain CaD3)
700	Extant	0	6	1	2419	2418	0.31	1	2419	1	2419	1	2419	1	2419	LUCA;Bacteria;p__Bacteroidota;o__Chlorobiales;f__Chlorobiaceae;g__Chlorobium;Chlorobium limicola (strain DSM 245 / NBRC 103803 / 6330)
701	Extant	0	6	1	2077	2076	0.48	1	2077	1	2077	1	2077	1	2077	LUCA;Bacteria;p__Bacteroidota;o__Chlorobiales;f__Chlorobiaceae;g__Chlorobium;Chlorobium luteolum (strain DSM 273 / BCRC 81028 / 2530)
702	Extant	0	6	1	2579	2578	0.31	1	2579	1	2579	1	2579	1	2579	LUCA;Bacteria;p__Bacteroidota;o__Chlorobiales;f__Chlorobiaceae;g__Chlorobium;Chlorobium phaeobacteroides (strain DSM 266)
703	Extant	0	6	1	2685	2684	0.31	1	2685	1	2685	1	2685	1	2685	LUCA;Bacteria;p__Bacteroidota;o__Chlorobiales;f__Chlorobiaceae;g__Chlorobium;Pelodictyon phaeoclathratiforme (strain DSM 5477 / BU-1)
704	Extant	0	6	1	1750	1749	0.48	1	1750	1	1750	1	1750	1	1750	LUCA;Bacteria;p__Bacteroidota;o__Chlorobiales;f__Chlorobiaceae;g__Chlorobium;Chlorobium phaeovibrioides (strain DSM 265 / 1930)
705	Extant	0	5	1	2434	2433	0.31	1	2434	1	2434	1	2434	1	2434	LUCA;Bacteria;p__Bacteroidota;o__Chlorobiales;f__Chlorobiaceae;Chlorobium phaeobacteroides (strain BS1)
706	Extant	0	5	1	2319	2317	0.31	2	2255	1	2255	1	2255	1	2255	LUCA;Bacteria;p__Bacteroidota;o__Chlorobiales;f__Chlorobiaceae;Prosthecochloris aestuarii (strain DSM 271 / SK 413)
707	Extant	0	4	1	2708	2707	0	1	2708	1	2708	1	2708	1	2708	LUCA;Bacteria;p__Bacteroidota;o__Chlorobiales;Chloroherpeton thalassium (strain ATCC 35110 / GB-78)
708	Ancestral	2	3	0.67	2698	2219	0.83	484	46	67	10	118	7	200	4	LUCA;Bacteria;p__Bacteroidota;o__Ignavibacteriales
709	Extant	0	4	1	3169	3168	0.33	1	3169	1	3169	1	3169	1	3169	LUCA;Bacteria;p__Bacteroidota;o__Ignavibacteriales;Ignavibacterium album (strain DSM 19864 / JCM 16511 / NBRC 101810 / Mat9-16)
710	Extant	0	4	1	2832	2831	0.66	1	2832	1	2832	1	2832	1	2832	LUCA;Bacteria;p__Bacteroidota;o__Ignavibacteriales;Melioribacter roseus (strain JCM 17771 / P3M-2)
711	Extant	0	3	1	3097	3051	0	46	716	4	162	9	102	20	35	LUCA;Bacteria;p__Bacteroidota;Bacteroidetes bacterium MAG_11
712	Extant	0	3	1	3291	3288	0	3	3197	1	3197	1	3197	1	3197	LUCA;Bacteria;p__Bacteroidota;Chlorobi bacterium Kalu_18-Q3-R12-55_MAXAC.169
713	Extant	0	3	1	2353	2337	0.66	16	481	4	213	7	182	11	66	LUCA;Bacteria;p__Bacteroidota;Candidatus Kryptobacter tengchongensis JGI-3
714	Ancestral	3	3	0.58	2589	2010	0.83	583	57	90	7	159	5	252	4	LUCA;Bacteria;p__Bacteroidota;o__Rhodothermales
715	Extant	0	4	1	2861	2859	0.42	2	2764	1	2764	1	2764	1	2764	LUCA;Bacteria;p__Bacteroidota;o__Rhodothermales;Rhodothermus marinus (strain ATCC 43812 / DSM 4252 / R-10)
716	Ancestral	2	4	0.79	2764	2594	0.42	171	145	19	45	33	27	63	12	LUCA;Bacteria;p__Bacteroidota;o__Rhodothermales;s__Salinibacter ruber
717	Extant	0	5	1	2812	2810	0.21	2	2780	1	2780	1	2780	1	2780	LUCA;Bacteria;p__Bacteroidota;o__Rhodothermales;s__Salinibacter ruber;Salinibacter ruber (strain DSM 13855 / M31)
718	Extant	0	5	1	3246	3241	0.21	5	3077	1	3077	1	3077	1	3077	LUCA;Bacteria;p__Bacteroidota;o__Rhodothermales;s__Salinibacter ruber;Salinibacter ruber (strain M8)
719	Extant	0	3	1	3846	3815	0	31	517	6	235	10	138	18	57	LUCA;Bacteria;p__Bacteroidota;Ignavibacteria bacterium Vibo_18-Q3-R45-57_BATAC.435
720	Extant	0	3	1	2743	2733	0	10	1103	2	688	3	212	7	119	LUCA;Bacteria;p__Bacteroidota;Ignavibacteriales bacterium NC_groundwater_1911_Pr3_S2p5_40_15
721	Ancestral	9	2	0.54	4520	3415	0.83	1117	48	138	7	266	4	461	3	LUCA;Bacteria;p__Bdellovibrionota
722	Extant	0	3	1	3248	3247	0	1	3248	1	3248	1	3248	1	3248	LUCA;Bacteria;p__Bdellovibrionota;Halobacteriovorax marinus (strain ATCC BAA-682 / DSM 15412 / SJ)
723	Extant	0	3	1	3583	3582	0	1	3583	1	3583	1	3583	1	3583	LUCA;Bacteria;p__Bdellovibrionota;Bdellovibrio bacteriovorus (strain ATCC 15356 / DSM 50701 / NCIMB 9529 / HD100)
724	Extant	0	3	1	3625	3598	0	27	840	5	222	9	146	15	81	LUCA;Bacteria;p__Bdellovibrionota;Bdellovibrionales bacterium SZAS-2
725	Extant	0	3	1	3416	3355	0	61	307	14	85	23	57	36	41	LUCA;Bacteria;p__Bdellovibrionota;Deltaproteobacteria bacterium NC_groundwater_823_Pr1_B-0.1um_55_34
726	Ancestral	2	3	0.77	1533	1131	0.83	404	37	63	6	111	4	173	3	LUCA;Bacteria;p__Bdellovibrionota;f__Silvanigrellaceae
727	Extant	0	4	1	1343	1240	0	103	264	4	95	9	18	36	5	LUCA;Bacteria;p__Bdellovibrionota;f__Silvanigrellaceae;Candidatus Micrarchaeota archaeon B47_G15
728	Extant	0	4	1	3171	3168	0	3	3025	1	3025	1	3025	1	3025	LUCA;Bacteria;p__Bdellovibrionota;f__Silvanigrellaceae;Fluviispira sanaruensis
729	Extant	0	3	1	2246	2227	0	19	526	4	169	7	121	12	65	LUCA;Bacteria;p__Bdellovibrionota;Deltaproteobacteria bacterium UWPOB_DELTA4
730	Extant	0	3	1	3775	3528	0	247	185	25	36	49	22	100	8	LUCA;Bacteria;p__Bdellovibrionota;Bdellovibrionales bacterium SZAS-4
731	Extant	0	3	1	3404	3070	0	334	48	69	15	119	10	194	7	LUCA;Bacteria;p__Bdellovibrionota;Deltaproteobacteria bacterium RIFOXYA12_FULL_61_11 none
732	Extant	0	2	1	2371	2311	0	60	274	9	84	17	42	31	18	LUCA;Bacteria;bacterium new MAG-396
733	Extant	0	2	1	1854	1835	0	19	304	4	190	6	136	11	53	LUCA;Bacteria;Deltaproteobacteria bacterium GWA2_38_16 none
734	Extant	0	2	1	1663	1662	0	1	1663	1	1663	1	1663	1	1663	LUCA;Bacteria;Candidatus Bipolaricaulis sibiricus Ch78
735	Extant	0	2	1	1415	1401	0	14	557	2	257	3	252	5	90	LUCA;Bacteria;Candidatus Omnitrophica bacterium Modern_marine.mb.319
736	Ancestral	2	2	0.58	1663	1413	0.83	257	49	28	15	54	8	103	4	LUCA;Bacteria;p__CG03
737	Extant	0	3	1	1597	1505	0.42	92	65	20	27	34	16	57	11	LUCA;Bacteria;p__CG03;Elusimicrobia bacterium HGW-Elusimicrobia-2
738	Extant	0	3	1	2032	1956	0.83	76	118	14	46	24	31	41	17	LUCA;Bacteria;p__CG03;Elusimicrobia bacterium Zod_Metabat.862
739	Extant	0	2	1	2368	2295	0.83	73	123	14	58	26	31	44	15	LUCA;Bacteria;Deltaproteobacteria bacterium M_MetaBat.58
740	Extant	0	2	1	2131	1955	0.83	176	54	33	20	55	14	92	8	LUCA;Bacteria;Nitrospirae bacterium CG2_30_70_394
741	Extant	0	2	1	3156	3102	0	54	299	9	109	17	54	31	29	LUCA;Bacteria;bacterium MAG_59
742	Ancestral	3	2	0.58	4460	3563	0.83	909	65	103	9	203	6	367	3	LUCA;Bacteria;p__CSSED10-310
743	Extant	0	3	1	2495	2464	0	31	357	6	149	10	116	18	42	LUCA;Bacteria;p__CSSED10-310;candidate division CSSED10-310 bacterium Zod_Metabat.419
744	Extant	0	3	1	6822	6549	0	273	124	49	43	87	29	153	14	LUCA;Bacteria;p__CSSED10-310;Candidatus Schekmanbacteria bacterium NC_groundwater_415_Ag_B-0.1um_66_15
745	Extant	0	3	1	4135	3966	0	169	148	32	36	59	25	101	14	LUCA;Bacteria;p__CSSED10-310;bacterium Zod_Metabat.886
746	Extant	0	2	1	1564	1563	0	1	1564	1	1564	1	1564	1	1564	LUCA;Bacteria;Caldisericum exile (strain DSM 21853 / NBRC 104410 / AZM16c01)
747	Extant	0	2	1	4214	4213	0	1	4214	1	4214	1	4214	1	4214	LUCA;Bacteria;Caldithrix abyssi
748	Extant	0	2	1	1704	1682	0	22	237	5	119	9	86	14	43	LUCA;Bacteria;bacterium HR19 HRbin19
749	Ancestral	56	2	0.3	3873	3052	0.83	837	33	124	8	215	5	358	3	LUCA;Bacteria;p__Campylobacterota
750	Ancestral	55	3	0.43	3773	3012	0.83	776	36	111	8	198	6	327	4	LUCA;Bacteria;p__Campylobacterota;c__Campylobacteria
751	Ancestral	54	4	0.56	4291	3422	0.83	890	50	113	8	214	6	370	4	LUCA;Bacteria;p__Campylobacterota;c__Campylobacteria;o__Campylobacterales
752	Ancestral	2	5	0.78	2539	2128	0.83	416	48	54	11	101	7	178	4	LUCA;Bacteria;p__Campylobacterota;c__Campylobacteria;o__Campylobacterales;f__Arcobacteraceae
753	Extant	0	6	1	2254	2253	0.44	1	2254	1	2254	1	2254	1	2254	LUCA;Bacteria;p__Campylobacterota;c__Campylobacteria;o__Campylobacterales;f__Arcobacteraceae;Aliarcobacter butzleri (strain RM4018)
754	Extant	0	6	1	3125	3124	0.44	1	3125	1	3125	1	3125	1	3125	LUCA;Bacteria;p__Campylobacterota;c__Campylobacteria;o__Campylobacterales;f__Arcobacteraceae;Arcobacter nitrofigilis (strain ATCC 33309 / DSM 7299 / CCUG 15893 / LMG 7604 / NCTC 12251 / CI)
755	Ancestral	14	5	0.69	2234	1883	0.83	358	49	47	13	85	8	147	4	LUCA;Bacteria;p__Campylobacterota;c__Campylobacteria;o__Campylobacterales;f__Campylobacteraceae
756	Extant	0	6	1	1715	1714	0.44	1	1715	1	1715	1	1715	1	1715	LUCA;Bacteria;p__Campylobacterota;c__Campylobacteria;o__Campylobacterales;f__Campylobacteraceae;Campylobacter fetus subsp. fetus (strain 82-40)
757	Ancestral	2	6	0.84	1737	1538	0.57	199	51	30	18	52	11	88	6	LUCA;Bacteria;p__Campylobacterota;c__Campylobacteria;o__Campylobacterales;f__Campylobacteraceae;g__Campylobacter_A
758	Extant	0	7	1	2060	2057	0.31	3	2004	1	2004	1	2004	1	2004	LUCA;Bacteria;p__Campylobacterota;c__Campylobacteria;o__Campylobacterales;f__Campylobacteraceae;g__Campylobacter_A;Campylobacter concisus (strain 13826)
759	Extant	0	7	1	1928	1927	0.31	1	1928	1	1928	1	1928	1	1928	LUCA;Bacteria;p__Campylobacterota;c__Campylobacteria;o__Campylobacterales;f__Campylobacteraceae;g__Campylobacter_A;Campylobacter curvus (strain 525.92)
760	Extant	0	6	1	1687	1685	0.31	2	1682	1	1682	1	1682	1	1682	LUCA;Bacteria;p__Campylobacterota;c__Campylobacteria;o__Campylobacterales;f__Campylobacteraceae;Campylobacter hominis (strain ATCC BAA-381 / LMG 19568 / NCTC 13146 / CH001A)
761	Ancestral	10	6	0.8	1752	1492	0.83	265	44	38	12	69	8	116	5	LUCA;Bacteria;p__Campylobacterota;c__Campylobacteria;o__Campylobacterales;f__Campylobacteraceae;g__Campylobacter_D
762	Ancestral	9	7	0.9	2066	1948	0.44	118	529	4	150	7	89	17	11	LUCA;Bacteria;p__Campylobacterota;c__Campylobacteria;o__Campylobacterales;f__Campylobacteraceae;g__Campylobacter_D;s__Campylobacter_D jejuni
763	Extant	0	8	1	1836	1835	0.44	1	1836	1	1836	1	1836	1	1836	LUCA;Bacteria;p__Campylobacterota;c__Campylobacteria;o__Campylobacterales;f__Campylobacteraceae;g__Campylobacter_D;s__Campylobacter_D jejuni;Campylobacter jejuni (strain RM1221)
764	Extant	0	8	1	1710	1709	0.44	1	1710	1	1710	1	1710	1	1710	LUCA;Bacteria;p__Campylobacterota;c__Campylobacteria;o__Campylobacterales;f__Campylobacteraceae;g__Campylobacter_D;s__Campylobacter_D jejuni;Campylobacter jejuni subsp. doylei (strain ATCC BAA-1458 / RM4099 / 269.97)
765	Extant	0	8	1	1665	1663	0.44	2	1612	1	1612	1	1612	1	1612	LUCA;Bacteria;p__Campylobacterota;c__Campylobacteria;o__Campylobacterales;f__Campylobacteraceae;g__Campylobacter_D;s__Campylobacter_D jejuni;Campylobacter jejuni subsp. jejuni (strain IA3902)
766	Extant	0	8	1	1813	1811	0.44	2	1763	1	1763	1	1763	1	1763	LUCA;Bacteria;p__Campylobacterota;c__Campylobacteria;o__Campylobacterales;f__Campylobacteraceae;g__Campylobacter_D;s__Campylobacter_D jejuni;Campylobacter jejuni subsp. jejuni (strain S3)
767	Extant	0	8	1	1617	1616	0.44	1	1617	1	1617	1	1617	1	1617	LUCA;Bacteria;p__Campylobacterota;c__Campylobacteria;o__Campylobacterales;f__Campylobacteraceae;g__Campylobacter_D;s__Campylobacter_D jejuni;Campylobacter jejuni subsp. jejuni serotype HS21 (strain M1 / 99/308)
768	Extant	0	8	1	1530	1528	0.44	2	1493	1	1493	1	1493	1	1493	LUCA;Bacteria;p__Campylobacterota;c__Campylobacteria;o__Campylobacterales;f__Campylobacteraceae;g__Campylobacter_D;s__Campylobacter_D jejuni;Campylobacter jejuni subsp. jejuni serotype HS:41 (strain ICDCCJ07001)
769	Extant	0	8	1	1642	1641	0.44	1	1642	1	1642	1	1642	1	1642	LUCA;Bacteria;p__Campylobacterota;c__Campylobacteria;o__Campylobacterales;f__Campylobacteraceae;g__Campylobacter_D;s__Campylobacter_D jejuni;Campylobacter jejuni subsp. jejuni serotype O:2 (strain ATCC 700819 / NCTC 11168)
770	Extant	0	8	1	1747	1744	0.44	3	1642	1	1642	1	1642	1	1642	LUCA;Bacteria;p__Campylobacterota;c__Campylobacteria;o__Campylobacterales;f__Campylobacteraceae;g__Campylobacter_D;s__Campylobacter_D jejuni;Campylobacter jejuni subsp. jejuni serotype O:23/36 (strain 81-176)
771	Extant	0	8	1	1622	1621	0.44	1	1622	1	1622	1	1622	1	1622	LUCA;Bacteria;p__Campylobacterota;c__Campylobacteria;o__Campylobacterales;f__Campylobacteraceae;g__Campylobacter_D;s__Campylobacter_D jejuni;Campylobacter jejuni subsp. jejuni serotype O:6 (strain 81116 / NCTC 11828)
772	Extant	0	7	1	1545	1543	0.44	2	1504	1	1504	1	1504	1	1504	LUCA;Bacteria;p__Campylobacterota;c__Campylobacteria;o__Campylobacterales;f__Campylobacteraceae;g__Campylobacter_D;Campylobacter lari (strain RM2100 / D67 / ATCC BAA-1060)
773	Ancestral	30	5	0.68	2333	1893	0.83	451	44	57	9	109	6	188	4	LUCA;Bacteria;p__Campylobacterota;c__Campylobacteria;o__Campylobacterales;f__Helicobacteraceae
774	Ancestral	24	6	0.79	1634	1562	0.32	72	582	2	227	4	181	11	19	LUCA;Bacteria;p__Campylobacterota;c__Campylobacteria;o__Campylobacterales;f__Helicobacteraceae;g__Helicobacter
775	Extant	0	7	1	1594	1592	0.32	2	1588	1	1588	1	1588	1	1588	LUCA;Bacteria;p__Campylobacterota;c__Campylobacteria;o__Campylobacterales;f__Helicobacteraceae;g__Helicobacter;Helicobacter acinonychis (strain Sheeba)
776	Ancestral	8	7	0.9	1624	1572	0.32	52	453	3	165	6	110	10	50	LUCA;Bacteria;p__Campylobacterota;c__Campylobacteria;o__Campylobacterales;f__Helicobacteraceae;g__Helicobacter;s__Helicobacter pylori
777	Extant	0	8	1	1555	1554	0.32	1	1555	1	1555	1	1555	1	1555	LUCA;Bacteria;p__Campylobacterota;c__Campylobacteria;o__Campylobacterales;f__Helicobacteraceae;g__Helicobacter;s__Helicobacter pylori;Helicobacter pylori (strain ATCC 700392 / 26695)
778	Extant	0	8	1	1509	1508	0.32	1	1509	1	1509	1	1509	1	1509	LUCA;Bacteria;p__Campylobacterota;c__Campylobacteria;o__Campylobacterales;f__Helicobacteraceae;g__Helicobacter;s__Helicobacter pylori;Helicobacter pylori (strain B38)
779	Extant	0	8	1	1711	1709	0.21	2	1702	1	1702	1	1702	1	1702	LUCA;Bacteria;p__Campylobacterota;c__Campylobacteria;o__Campylobacterales;f__Helicobacteraceae;g__Helicobacter;s__Helicobacter pylori;Helicobacter pylori (strain B8)
780	Extant	0	8	1	1500	1498	0.32	2	1489	1	1489	1	1489	1	1489	LUCA;Bacteria;p__Campylobacterota;c__Campylobacteria;o__Campylobacterales;f__Helicobacteraceae;g__Helicobacter;s__Helicobacter pylori;Helicobacter pylori (strain G27)
781	Extant	0	8	1	1539	1537	0.32	2	1531	1	1531	1	1531	1	1531	LUCA;Bacteria;p__Campylobacterota;c__Campylobacteria;o__Campylobacterales;f__Helicobacteraceae;g__Helicobacter;s__Helicobacter pylori;Helicobacter pylori (strain HPAG1)
782	Extant	0	8	1	1595	1594	0.32	1	1595	1	1595	1	1595	1	1595	LUCA;Bacteria;p__Campylobacterota;c__Campylobacteria;o__Campylobacterales;f__Helicobacteraceae;g__Helicobacter;s__Helicobacter pylori;Helicobacter pylori (strain India7)
783	Extant	0	8	1	1559	1557	0.32	2	1540	1	1540	1	1540	1	1540	LUCA;Bacteria;p__Campylobacterota;c__Campylobacteria;o__Campylobacterales;f__Helicobacteraceae;g__Helicobacter;s__Helicobacter pylori;Helicobacter pylori (strain Lithuania75)
784	Extant	0	8	1	1573	1571	0.32	2	1562	1	1562	1	1562	1	1562	LUCA;Bacteria;p__Campylobacterota;c__Campylobacteria;o__Campylobacterales;f__Helicobacteraceae;g__Helicobacter;s__Helicobacter pylori;Helicobacter pylori (strain P12)
785	Ancestral	3	7	0.9	1539	1499	0.32	40	341	4	150	6	97	11	31	LUCA;Bacteria;p__Campylobacterota;c__Campylobacteria;o__Campylobacterales;f__Helicobacteraceae;g__Helicobacter;s__Helicobacter pylori_BU
786	Extant	0	8	1	1595	1594	0.21	1	1595	1	1595	1	1595	1	1595	LUCA;Bacteria;p__Campylobacterota;c__Campylobacteria;o__Campylobacterales;f__Helicobacteraceae;g__Helicobacter;s__Helicobacter pylori_BU;Helicobacter pylori (strain 908)
787	Extant	0	8	1	1598	1597	0.32	1	1598	1	1598	1	1598	1	1598	LUCA;Bacteria;p__Campylobacterota;c__Campylobacteria;o__Campylobacterales;f__Helicobacteraceae;g__Helicobacter;s__Helicobacter pylori_BU;Helicobacter pylori (strain Gambia94/24)
788	Extant	0	8	1	1488	1487	0.32	1	1488	1	1488	1	1488	1	1488	LUCA;Bacteria;p__Campylobacterota;c__Campylobacteria;o__Campylobacterales;f__Helicobacteraceae;g__Helicobacter;s__Helicobacter pylori_BU;Helicobacter pylori (strain J99 / ATCC 700824)
789	Ancestral	11	7	0.9	1620	1552	0.32	69	471	3	199	5	95	11	26	LUCA;Bacteria;p__Campylobacterota;c__Campylobacteria;o__Campylobacterales;f__Helicobacteraceae;g__Helicobacter;s__Helicobacter pylori_C
790	Extant	0	8	1	1464	1463	0.32	1	1464	1	1464	1	1464	1	1464	LUCA;Bacteria;p__Campylobacterota;c__Campylobacteria;o__Campylobacterales;f__Helicobacteraceae;g__Helicobacter;s__Helicobacter pylori_C;Helicobacter pylori (strain 35A)
791	Extant	0	8	1	1411	1410	0.32	1	1411	1	1411	1	1411	1	1411	LUCA;Bacteria;p__Campylobacterota;c__Campylobacteria;o__Campylobacterales;f__Helicobacteraceae;g__Helicobacter;s__Helicobacter pylori_C;Helicobacter pylori (strain 51)
792	Extant	0	8	1	1403	1402	0.32	1	1403	1	1403	1	1403	1	1403	LUCA;Bacteria;p__Campylobacterota;c__Campylobacteria;o__Campylobacterales;f__Helicobacteraceae;g__Helicobacter;s__Helicobacter pylori_C;Helicobacter pylori (strain 52)
793	Extant	0	8	1	1563	1562	0.32	1	1563	1	1563	1	1563	1	1563	LUCA;Bacteria;p__Campylobacterota;c__Campylobacteria;o__Campylobacterales;f__Helicobacteraceae;g__Helicobacter;s__Helicobacter pylori_C;Helicobacter pylori (strain Cuz20)
794	Extant	0	8	1	1486	1485	0.32	1	1486	1	1486	1	1486	1	1486	LUCA;Bacteria;p__Campylobacterota;c__Campylobacteria;o__Campylobacterales;f__Helicobacteraceae;g__Helicobacter;s__Helicobacter pylori_C;Helicobacter pylori (strain F16)
795	Extant	0	8	1	1480	1478	0.32	2	1475	1	1475	1	1475	1	1475	LUCA;Bacteria;p__Campylobacterota;c__Campylobacteria;o__Campylobacterales;f__Helicobacteraceae;g__Helicobacter;s__Helicobacter pylori_C;Helicobacter pylori (strain F30)
796	Extant	0	8	1	1488	1487	0.32	1	1488	1	1488	1	1488	1	1488	LUCA;Bacteria;p__Campylobacterota;c__Campylobacteria;o__Campylobacterales;f__Helicobacteraceae;g__Helicobacter;s__Helicobacter pylori_C;Helicobacter pylori (strain F32)
797	Extant	0	8	1	1515	1514	0.32	1	1515	1	1515	1	1515	1	1515	LUCA;Bacteria;p__Campylobacterota;c__Campylobacteria;o__Campylobacterales;f__Helicobacteraceae;g__Helicobacter;s__Helicobacter pylori_C;Helicobacter pylori (strain F57)
798	Extant	0	8	1	1563	1561	0.32	2	1555	1	1555	1	1555	1	1555	LUCA;Bacteria;p__Campylobacterota;c__Campylobacteria;o__Campylobacterales;f__Helicobacteraceae;g__Helicobacter;s__Helicobacter pylori_C;Helicobacter pylori (strain PeCan4)
799	Extant	0	8	1	1564	1563	0.32	1	1564	1	1564	1	1564	1	1564	LUCA;Bacteria;p__Campylobacterota;c__Campylobacteria;o__Campylobacterales;f__Helicobacteraceae;g__Helicobacter;s__Helicobacter pylori_C;Helicobacter pylori (strain Shi470)
800	Extant	0	8	1	1547	1545	0.32	2	1538	1	1538	1	1538	1	1538	LUCA;Bacteria;p__Campylobacterota;c__Campylobacteria;o__Campylobacterales;f__Helicobacteraceae;g__Helicobacter;s__Helicobacter pylori_C;Helicobacter pylori (strain v225d)
801	Extant	0	7	1	1578	1577	0.32	1	1578	1	1578	1	1578	1	1578	LUCA;Bacteria;p__Campylobacterota;c__Campylobacteria;o__Campylobacterales;f__Helicobacteraceae;g__Helicobacter;Helicobacter pylori (strain SJM180)
802	Ancestral	2	6	0.84	1635	1430	0.57	206	52	29	16	52	10	88	6	LUCA;Bacteria;p__Campylobacterota;c__Campylobacteria;o__Campylobacterales;f__Helicobacteraceae;g__Helicobacter_C
803	Extant	0	7	1	2116	2114	0.16	2	2087	1	2087	1	2087	1	2087	LUCA;Bacteria;p__Campylobacterota;c__Campylobacteria;o__Campylobacterales;f__Helicobacteraceae;g__Helicobacter_C;Helicobacter cinaedi (strain PAGU611)
804	Extant	0	7	1	1872	1871	0.16	1	1872	1	1872	1	1872	1	1872	LUCA;Bacteria;p__Campylobacterota;c__Campylobacteria;o__Campylobacterales;f__Helicobacteraceae;g__Helicobacter_C;Helicobacter hepaticus (strain ATCC 51449 / 3B1)
805	Ancestral	2	6	0.84	1356	1145	0.57	211	32	33	12	56	8	92	5	LUCA;Bacteria;p__Campylobacterota;c__Campylobacteria;o__Campylobacterales;f__Helicobacteraceae;g__Helicobacter_E
806	Extant	0	7	1	1957	1955	0	2	1880	1	1880	1	1880	1	1880	LUCA;Bacteria;p__Campylobacterota;c__Campylobacteria;o__Campylobacterales;f__Helicobacteraceae;g__Helicobacter_E;Helicobacter bizzozeronii (strain CIII-1)
807	Extant	0	7	1	1666	1665	0.16	1	1666	1	1666	1	1666	1	1666	LUCA;Bacteria;p__Campylobacterota;c__Campylobacteria;o__Campylobacterales;f__Helicobacteraceae;g__Helicobacter_E;Helicobacter felis (strain ATCC 49179 / NCTC 12436 / CS1)
808	Extant	0	6	1	1427	1426	0.32	1	1427	1	1427	1	1427	1	1427	LUCA;Bacteria;p__Campylobacterota;c__Campylobacteria;o__Campylobacterales;f__Helicobacteraceae;Helicobacter mustelae (strain ATCC 43772 / LMG 18044 / NCTC 12198 / 12198)
809	Extant	0	6	1	2027	2026	0.44	1	2027	1	2027	1	2027	1	2027	LUCA;Bacteria;p__Campylobacterota;c__Campylobacteria;o__Campylobacterales;f__Helicobacteraceae;Wolinella succinogenes (strain ATCC 29543 / DSM 1740 / LMG 7466 / NCTC 11488 / FDC 602W)
810	Extant	0	5	1	1857	1856	0.44	1	1857	1	1857	1	1857	1	1857	LUCA;Bacteria;p__Campylobacterota;c__Campylobacteria;o__Campylobacterales;Nitratiruptor sp. (strain SB155-2)
811	Ancestral	3	5	0.73	2388	2016	0.83	377	36	48	13	86	8	154	4	LUCA;Bacteria;p__Campylobacterota;c__Campylobacteria;o__Campylobacterales;f__Sulfurimonadaceae
812	Extant	0	6	1	2794	2789	0.44	5	2538	1	2538	1	2538	1	2538	LUCA;Bacteria;p__Campylobacterota;c__Campylobacteria;o__Campylobacterales;f__Sulfurimonadaceae;Sulfuricurvum kujiense (strain ATCC BAA-921 / DSM 16994 / JCM 11577 / YK-1)
813	Ancestral	2	6	0.86	2040	1761	0.83	281	99	34	16	62	9	114	5	LUCA;Bacteria;p__Campylobacterota;c__Campylobacteria;o__Campylobacterales;f__Sulfurimonadaceae;g__Sulfurimonas
814	Extant	0	7	1	2155	2154	0.44	1	2155	1	2155	1	2155	1	2155	LUCA;Bacteria;p__Campylobacterota;c__Campylobacteria;o__Campylobacterales;f__Sulfurimonadaceae;g__Sulfurimonas;Sulfurimonas autotrophica (strain ATCC BAA-671 / DSM 16294 / JCM 11897 / OK10)
815	Extant	0	7	1	2082	2081	0.44	1	2082	1	2082	1	2082	1	2082	LUCA;Bacteria;p__Campylobacterota;c__Campylobacteria;o__Campylobacterales;f__Sulfurimonadaceae;g__Sulfurimonas;Sulfurimonas denitrificans (strain ATCC 33889 / DSM 1251)
816	Ancestral	2	5	0.78	2383	2159	0.57	226	86	25	22	49	15	91	7	LUCA;Bacteria;p__Campylobacterota;c__Campylobacteria;o__Campylobacterales;g__Sulfurospirillum
817	Extant	0	6	1	2485	2484	0.44	1	2485	1	2485	1	2485	1	2485	LUCA;Bacteria;p__Campylobacterota;c__Campylobacteria;o__Campylobacterales;g__Sulfurospirillum;Sulfurospirillum barnesii (strain ATCC 700032 / DSM 10660 / SES-3)
818	Extant	0	6	1	2243	2242	0.44	1	2243	1	2243	1	2243	1	2243	LUCA;Bacteria;p__Campylobacterota;c__Campylobacteria;o__Campylobacterales;g__Sulfurospirillum;Sulfurospirillum deleyianum (strain ATCC 51133 / DSM 6946 / 5175)
819	Ancestral	2	5	0.78	2028	1663	0.83	368	41	46	10	87	7	153	4	LUCA;Bacteria;p__Campylobacterota;c__Campylobacteria;o__Campylobacterales;f__Sulfurovaceae
820	Extant	0	6	1	2075	2074	0.44	1	2075	1	2075	1	2075	1	2075	LUCA;Bacteria;p__Campylobacterota;c__Campylobacteria;o__Campylobacterales;f__Sulfurovaceae;Nitratifractor salsuginis (strain DSM 16511 / JCM 12458 / E9I37-1)
821	Extant	0	6	1	2460	2459	0.44	1	2460	1	2460	1	2460	1	2460	LUCA;Bacteria;p__Campylobacterota;c__Campylobacteria;o__Campylobacterales;f__Sulfurovaceae;Sulfurovum sp. (strain NBC37-1)
822	Extant	0	4	1	1730	1729	0.57	1	1730	1	1730	1	1730	1	1730	LUCA;Bacteria;p__Campylobacterota;c__Campylobacteria;Nautilia profundicola (strain ATCC BAA-1463 / DSM 18972 / AmH)
823	Extant	0	3	1	1653	1652	0.83	1	1653	1	1653	1	1653	1	1653	LUCA;Bacteria;p__Campylobacterota;Hippea maritima (strain ATCC 700847 / DSM 10411 / MH2)
824	Ancestral	30	2	0.35	1969	1612	0.83	362	48	49	10	89	6	153	4	LUCA;Bacteria;o__Chlamydiales
825	Ancestral	26	3	0.52	843	782	0.65	62	116	8	31	14	20	25	8	LUCA;Bacteria;o__Chlamydiales;f__Chlamydiaceae
826	Ancestral	18	4	0.68	873	860	0.48	14	247	2	244	4	101	6	46	LUCA;Bacteria;o__Chlamydiales;f__Chlamydiaceae;g__Chlamydia
827	Extant	0	5	1	911	909	0.48	2	904	1	904	1	904	1	904	LUCA;Bacteria;o__Chlamydiales;f__Chlamydiaceae;g__Chlamydia;Chlamydia muridarum (strain MoPn / Nigg)
828	Ancestral	17	5	0.84	909	905	0.48	5	726	1	726	1	726	2	171	LUCA;Bacteria;o__Chlamydiales;f__Chlamydiaceae;g__Chlamydia;s__Chlamydia trachomatis
829	Extant	0	6	1	895	894	0.48	1	895	1	895	1	895	1	895	LUCA;Bacteria;o__Chlamydiales;f__Chlamydiaceae;g__Chlamydia;s__Chlamydia trachomatis;Chlamydia trachomatis (strain D/UW-3/Cx)
830	Extant	0	6	1	954	953	0.48	1	954	1	954	1	954	1	954	LUCA;Bacteria;o__Chlamydiales;f__Chlamydiaceae;g__Chlamydia;s__Chlamydia trachomatis;Chlamydia trachomatis (strain L2c)
831	Extant	0	6	1	1053	1050	0.48	3	1045	1	1045	1	1045	1	1045	LUCA;Bacteria;o__Chlamydiales;f__Chlamydiaceae;g__Chlamydia;s__Chlamydia trachomatis;Chlamydia trachomatis serovar A (strain A2497)
832	Extant	0	6	1	919	917	0.48	2	911	1	911	1	911	1	911	LUCA;Bacteria;o__Chlamydiales;f__Chlamydiaceae;g__Chlamydia;s__Chlamydia trachomatis;Chlamydia trachomatis serovar A (strain ATCC VR-571B / DSM 19440 / HAR-13)
833	Extant	0	6	1	900	898	0.48	2	892	1	892	1	892	1	892	LUCA;Bacteria;o__Chlamydiales;f__Chlamydiaceae;g__Chlamydia;s__Chlamydia trachomatis;Chlamydia trachomatis serovar B (strain Jali20/OT)
834	Extant	0	6	1	902	900	0.48	2	894	1	894	1	894	1	894	LUCA;Bacteria;o__Chlamydiales;f__Chlamydiaceae;g__Chlamydia;s__Chlamydia trachomatis;Chlamydia trachomatis serovar B (strain TZ1A828/OT)
835	Extant	0	6	1	878	876	0.48	2	870	1	870	1	870	1	870	LUCA;Bacteria;o__Chlamydiales;f__Chlamydiaceae;g__Chlamydia;s__Chlamydia trachomatis;Chlamydia trachomatis serovar D (strain D-EC)
836	Extant	0	6	1	878	876	0.48	2	870	1	870	1	870	1	870	LUCA;Bacteria;o__Chlamydiales;f__Chlamydiaceae;g__Chlamydia;s__Chlamydia trachomatis;Chlamydia trachomatis serovar D (strain D-LC)
837	Extant	0	6	1	926	925	0.48	1	926	1	926	1	926	1	926	LUCA;Bacteria;o__Chlamydiales;f__Chlamydiaceae;g__Chlamydia;s__Chlamydia trachomatis;Chlamydia trachomatis serovar E (strain E/11023)
838	Extant	0	6	1	927	926	0.48	1	927	1	927	1	927	1	927	LUCA;Bacteria;o__Chlamydiales;f__Chlamydiaceae;g__Chlamydia;s__Chlamydia trachomatis;Chlamydia trachomatis serovar E (strain E/150)
839	Extant	0	6	1	897	895	0.48	2	889	1	889	1	889	1	889	LUCA;Bacteria;o__Chlamydiales;f__Chlamydiaceae;g__Chlamydia;s__Chlamydia trachomatis;Chlamydia trachomatis serovar E (strain Sweden2)
840	Extant	0	6	1	919	918	0.48	1	919	1	919	1	919	1	919	LUCA;Bacteria;o__Chlamydiales;f__Chlamydiaceae;g__Chlamydia;s__Chlamydia trachomatis;Chlamydia trachomatis serovar G (strain G/11074)
841	Extant	0	6	1	927	926	0.48	1	927	1	927	1	927	1	927	LUCA;Bacteria;o__Chlamydiales;f__Chlamydiaceae;g__Chlamydia;s__Chlamydia trachomatis;Chlamydia trachomatis serovar G (strain G/11222)
842	Extant	0	6	1	921	920	0.48	1	921	1	921	1	921	1	921	LUCA;Bacteria;o__Chlamydiales;f__Chlamydiaceae;g__Chlamydia;s__Chlamydia trachomatis;Chlamydia trachomatis serovar G (strain G/9301)
843	Extant	0	6	1	920	919	0.48	1	920	1	920	1	920	1	920	LUCA;Bacteria;o__Chlamydiales;f__Chlamydiaceae;g__Chlamydia;s__Chlamydia trachomatis;Chlamydia trachomatis serovar G (strain G/9768)
844	Extant	0	6	1	898	896	0.48	2	889	1	889	1	889	1	889	LUCA;Bacteria;o__Chlamydiales;f__Chlamydiaceae;g__Chlamydia;s__Chlamydia trachomatis;Chlamydia trachomatis serovar L2 (strain 434/Bu / ATCC VR-902B)
845	Extant	0	6	1	897	895	0.48	2	889	1	889	1	889	1	889	LUCA;Bacteria;o__Chlamydiales;f__Chlamydiaceae;g__Chlamydia;s__Chlamydia trachomatis;Chlamydia trachomatis serovar L2b (strain UCH-1/proctitis)
846	Ancestral	8	4	0.71	960	954	0.48	7	671	1	671	1	671	3	101	LUCA;Bacteria;o__Chlamydiales;f__Chlamydiaceae;g__Chlamydophila
847	Extant	0	5	1	960	959	0.48	1	960	1	960	1	960	1	960	LUCA;Bacteria;o__Chlamydiales;f__Chlamydiaceae;g__Chlamydophila;Chlamydia abortus (strain DSM 27085 / S26/3)
848	Extant	0	5	1	1005	1003	0.48	2	998	1	998	1	998	1	998	LUCA;Bacteria;o__Chlamydiales;f__Chlamydiaceae;g__Chlamydophila;Chlamydia caviae (strain ATCC VR-813 / DSM 19441 / 03DC25 / GPIC)
849	Extant	0	5	1	1013	1011	0.48	2	1005	1	1005	1	1005	1	1005	LUCA;Bacteria;o__Chlamydiales;f__Chlamydiaceae;g__Chlamydophila;Chlamydia felis (strain Fe/C-56)
850	Extant	0	5	1	988	987	0.48	1	988	1	988	1	988	1	988	LUCA;Bacteria;o__Chlamydiales;f__Chlamydiaceae;g__Chlamydophila;Chlamydia pecorum (strain ATCC VR-628 / E58)
851	Ancestral	2	5	0.86	986	969	0.48	17	325	2	209	4	76	7	27	LUCA;Bacteria;o__Chlamydiales;f__Chlamydiaceae;g__Chlamydophila;s__Chlamydophila pneumoniae
852	Extant	0	6	1	1051	1050	0.48	1	1051	1	1051	1	1051	1	1051	LUCA;Bacteria;o__Chlamydiales;f__Chlamydiaceae;g__Chlamydophila;s__Chlamydophila pneumoniae;Chlamydia pneumoniae CWL029
853	Extant	0	6	1	1105	1103	0.48	2	1097	1	1097	1	1097	1	1097	LUCA;Bacteria;o__Chlamydiales;f__Chlamydiaceae;g__Chlamydophila;s__Chlamydophila pneumoniae;Chlamydophila pneumoniae (strain LPCoLN)
854	Ancestral	2	5	0.86	976	974	0.48	3	544	1	544	2	424	2	424	LUCA;Bacteria;o__Chlamydiales;f__Chlamydiaceae;g__Chlamydophila;s__Chlamydophila psittaci
855	Extant	0	6	1	967	965	0.48	2	959	1	959	1	959	1	959	LUCA;Bacteria;o__Chlamydiales;f__Chlamydiaceae;g__Chlamydophila;s__Chlamydophila psittaci;Chlamydia psittaci (strain RD1)
856	Extant	0	6	1	975	973	0.48	2	967	1	967	1	967	1	967	LUCA;Bacteria;o__Chlamydiales;f__Chlamydiaceae;g__Chlamydophila;s__Chlamydophila psittaci;Chlamydophila psittaci (strain ATCC VR-125 / 6BC)
857	Ancestral	2	3	0.68	1627	1378	0.83	250	58	34	12	63	8	108	5	LUCA;Bacteria;o__Chlamydiales;f__Parachlamydiaceae
858	Extant	0	4	1	2779	2778	0	1	2779	1	2779	1	2779	1	2779	LUCA;Bacteria;o__Chlamydiales;f__Parachlamydiaceae;Parachlamydia acanthamoebae (strain UV7)
859	Extant	0	4	1	2024	2023	0	1	2024	1	2024	1	2024	1	2024	LUCA;Bacteria;o__Chlamydiales;f__Parachlamydiaceae;Protochlamydia amoebophila (strain UWE25)
860	Extant	0	3	1	2515	2513	0	2	2378	1	2378	1	2378	1	2378	LUCA;Bacteria;o__Chlamydiales;Simkania negevensis (strain ATCC VR-1471 / Z)
861	Extant	0	3	1	1918	1916	0	2	1896	1	1896	1	1896	1	1896	LUCA;Bacteria;o__Chlamydiales;Waddlia chondrophila (strain ATCC VR-1470 / WSU 86-1044)
862	Ancestral	24	2	0.39	7121	5327	0.83	1815	52	261	6	462	4	764	3	LUCA;Bacteria;p__Chloroflexota
863	Ancestral	2	3	0.7	2941	2300	0.83	648	43	92	8	163	5	274	3	LUCA;Bacteria;p__Chloroflexota;c__Anaerolineae
864	Extant	0	4	1	3120	3119	0	1	3120	1	3120	1	3120	1	3120	LUCA;Bacteria;p__Chloroflexota;c__Anaerolineae;Anaerolinea thermophila (strain DSM 14523 / JCM 11388 / NBRC 100420 / UNI-1)
865	Extant	0	4	1	4095	4094	0	1	4095	1	4095	1	4095	1	4095	LUCA;Bacteria;p__Chloroflexota;c__Anaerolineae;Caldilinea aerophila (strain DSM 14535 / JCM 11387 / NBRC 104270 / STL-6-O1)
866	Ancestral	9	3	0.56	4963	3834	0.83	1144	38	171	7	303	5	489	3	LUCA;Bacteria;p__Chloroflexota;c__Chloroflexia
867	Ancestral	6	4	0.7	4427	3431	0.83	1011	40	160	7	280	5	442	4	LUCA;Bacteria;p__Chloroflexota;c__Chloroflexia;o__Chloroflexales
868	Ancestral	3	5	0.81	3628	3181	0.61	448	72	68	15	123	10	209	6	LUCA;Bacteria;p__Chloroflexota;c__Chloroflexia;o__Chloroflexales;g__Chloroflexus
869	Extant	0	6	1	3725	3724	0.19	1	3725	1	3725	1	3725	1	3725	LUCA;Bacteria;p__Chloroflexota;c__Chloroflexia;o__Chloroflexales;g__Chloroflexus;Chloroflexus aggregans (strain MD-66 / DSM 9485)
870	Ancestral	2	6	0.91	3828	3790	0.19	38	334	7	221	12	122	20	62	LUCA;Bacteria;p__Chloroflexota;c__Chloroflexia;o__Chloroflexales;g__Chloroflexus;s__Chloroflexus aurantiacus
871	Extant	0	7	1	4153	4152	0.19	1	4153	1	4153	1	4153	1	4153	LUCA;Bacteria;p__Chloroflexota;c__Chloroflexia;o__Chloroflexales;g__Chloroflexus;s__Chloroflexus aurantiacus;Chloroflexus aurantiacus (strain ATCC 29364 / DSM 637 / Y-400-fl)
872	Extant	0	7	1	3850	3849	0.19	1	3850	1	3850	1	3850	1	3850	LUCA;Bacteria;p__Chloroflexota;c__Chloroflexia;o__Chloroflexales;g__Chloroflexus;s__Chloroflexus aurantiacus;Chloroflexus aurantiacus (strain ATCC 29366 / DSM 635 / J-10-fl)
873	Extant	0	5	1	5254	5251	0	3	4955	1	4955	1	4955	1	4955	LUCA;Bacteria;p__Chloroflexota;c__Chloroflexia;o__Chloroflexales;Herpetosiphon aurantiacus (strain ATCC 23779 / DSM 785 / 114-95)
874	Ancestral	2	5	0.85	4100	3580	0.61	521	79	73	15	134	10	228	6	LUCA;Bacteria;p__Chloroflexota;c__Chloroflexia;o__Chloroflexales;g__Roseiflexus
875	Extant	0	6	1	4324	4323	0.15	1	4324	1	4324	1	4324	1	4324	LUCA;Bacteria;p__Chloroflexota;c__Chloroflexia;o__Chloroflexales;g__Roseiflexus;Roseiflexus castenholzii (strain DSM 13941 / HLO8)
876	Extant	0	6	1	4494	4493	0.15	1	4494	1	4494	1	4494	1	4494	LUCA;Bacteria;p__Chloroflexota;c__Chloroflexia;o__Chloroflexales;g__Roseiflexus;Roseiflexus sp. (strain RS-1)
877	Extant	0	4	1	2827	2825	0	2	1854	1	1854	2	973	2	973	LUCA;Bacteria;p__Chloroflexota;c__Chloroflexia;Thermobaculum terrenum (strain ATCC BAA-798 / YNP1)
878	Ancestral	2	4	0.78	2495	1987	0.83	512	43	65	9	121	5	211	4	LUCA;Bacteria;p__Chloroflexota;c__Chloroflexia;f__Thermomicrobiaceae
879	Extant	0	5	1	3471	3469	0	2	2427	1	2427	2	1044	2	1044	LUCA;Bacteria;p__Chloroflexota;c__Chloroflexia;f__Thermomicrobiaceae;Sphaerobacter thermophilus (strain DSM 20745 / S 6022)
880	Extant	0	5	1	2858	2856	0	2	1921	1	1921	2	937	2	937	LUCA;Bacteria;p__Chloroflexota;c__Chloroflexia;f__Thermomicrobiaceae;Thermomicrobium roseum (strain ATCC 27502 / DSM 5159 / P-2)
881	Extant	0	3	1	2174	1814	0	360	35	79	8	132	6	201	5	LUCA;Bacteria;p__Chloroflexota;Chloroflexi bacterium NC_groundwater_1535_Pr4_S-0.65um_62_11
882	Ancestral	6	3	0.58	1443	1169	0.83	277	52	40	8	73	6	123	4	LUCA;Bacteria;p__Chloroflexota;f__Dehalococcoidaceae
883	Ancestral	5	4	0.74	1501	1433	0.42	69	464	3	108	6	72	16	10	LUCA;Bacteria;p__Chloroflexota;f__Dehalococcoidaceae;g__Dehalococcoides
884	Extant	0	5	1	1502	1501	0.26	1	1502	1	1502	1	1502	1	1502	LUCA;Bacteria;p__Chloroflexota;f__Dehalococcoidaceae;g__Dehalococcoides;Dehalococcoides mccartyi (strain ATCC BAA-2266 / KCTC 15142 / 195)
885	Extant	0	5	1	1426	1425	0.42	1	1426	1	1426	1	1426	1	1426	LUCA;Bacteria;p__Chloroflexota;f__Dehalococcoidaceae;g__Dehalococcoides;Dehalococcoides mccartyi (strain VS)
886	Ancestral	3	5	0.87	1457	1407	0.42	50	574	2	201	5	63	12	23	LUCA;Bacteria;p__Chloroflexota;f__Dehalococcoidaceae;g__Dehalococcoides;s__Dehalococcoides mccartyi_B
887	Extant	0	6	1	1355	1354	0.42	1	1355	1	1355	1	1355	1	1355	LUCA;Bacteria;p__Chloroflexota;f__Dehalococcoidaceae;g__Dehalococcoides;s__Dehalococcoides mccartyi_B;Dehalococcoides mccartyi (strain ATCC BAA-2100 / JCM 16839 / KCTC 5957 / BAV1)
888	Extant	0	6	1	1454	1453	0.42	1	1454	1	1454	1	1454	1	1454	LUCA;Bacteria;p__Chloroflexota;f__Dehalococcoidaceae;g__Dehalococcoides;s__Dehalococcoides mccartyi_B;Dehalococcoides mccartyi (strain CBDB1)
889	Extant	0	6	1	1378	1377	0.42	1	1378	1	1378	1	1378	1	1378	LUCA;Bacteria;p__Chloroflexota;f__Dehalococcoidaceae;g__Dehalococcoides;s__Dehalococcoides mccartyi_B;Dehalococcoides mccartyi (strain GT)
890	Extant	0	4	1	1618	1617	0.42	1	1618	1	1618	1	1618	1	1618	LUCA;Bacteria;p__Chloroflexota;f__Dehalococcoidaceae;Dehalogenimonas lykanthroporepellens (strain ATCC BAA-1523 / JCM 15061 / BL-DC-9)
891	Extant	0	3	1	3785	3748	0	37	333	8	163	14	125	23	52	LUCA;Bacteria;p__Chloroflexota;Chloroflexi bacterium FW602_bin.22
892	Extant	0	3	1	9347	9346	0	1	9347	1	9347	1	9347	1	9347	LUCA;Bacteria;p__Chloroflexota;Ktedonosporobacter rubrisoli
893	Extant	0	3	1	3096	3011	0	85	523	8	101	17	52	35	21	LUCA;Bacteria;p__Chloroflexota;Chloroflexi bacterium MAG002
894	Extant	0	3	1	1961	1943	0	18	704	2	289	6	92	11	57	LUCA;Bacteria;p__Chloroflexota;Chloroflexi bacterium SB0661_bin_6
895	Extant	0	3	1	3793	3356	0	437	58	80	13	140	9	232	6	LUCA;Bacteria;p__Chloroflexota;Chloroflexi bacterium RRmetagenome_bin17
896	Extant	0	3	1	1721	1711	0	10	461	2	449	3	301	6	78	LUCA;Bacteria;p__Chloroflexota;Chloroflexi bacterium Baikal-deep-G117
897	Extant	0	2	1	2551	2550	0.83	1	2551	1	2551	1	2551	1	2551	LUCA;Bacteria;Desulfurispirillum indicum (strain ATCC BAA-1389 / DSM 22839 / S5)
898	Extant	0	2	1	1812	1811	0	1	1812	1	1812	1	1812	1	1812	LUCA;Bacteria;Cloacimonas acidaminovorans (strain Evry)
899	Extant	0	2	1	1481	1480	0	1	1481	1	1481	1	1481	1	1481	LUCA;Bacteria;Coprothermobacter proteolyticus (strain ATCC 35245 / DSM 5265 / OCM 4 / BT)
900	Ancestral	56	2	0.35	7879	6123	0.83	1781	42	268	7	476	5	765	3	LUCA;Bacteria;p__Cyanobacteria
901	Ancestral	54	3	0.52	7993	6203	0.83	1819	36	267	7	474	5	774	3	LUCA;Bacteria;p__Cyanobacteria;c__Cyanobacteriia
902	Ancestral	24	4	0.67	7249	5725	0.83	1560	45	217	8	400	5	675	3	LUCA;Bacteria;p__Cyanobacteria;c__Cyanobacteriia;o__Cyanobacteriales
903	Extant	0	5	1	5945	5943	0	2	5498	1	5498	1	5498	1	5498	LUCA;Bacteria;p__Cyanobacteria;c__Cyanobacteriia;o__Cyanobacteriales;Chamaesiphon minutus (strain ATCC 27169 / PCC 6605)
904	Extant	0	5	1	5752	5749	0	3	5408	1	5408	1	5408	1	5408	LUCA;Bacteria;p__Cyanobacteria;c__Cyanobacteriia;o__Cyanobacteriales;Chroococcidiopsis thermalis (strain PCC 7203)
905	Ancestral	3	5	0.84	2706	2087	0.83	629	40	86	7	157	5	262	3	LUCA;Bacteria;p__Cyanobacteria;c__Cyanobacteriia;o__Cyanobacteriales;f__Cyanobacteriaceae
906	Extant	0	6	1	2831	2830	0	1	2831	1	2831	1	2831	1	2831	LUCA;Bacteria;p__Cyanobacteria;c__Cyanobacteriia;o__Cyanobacteriales;f__Cyanobacteriaceae;Cyanobacterium stanieri (strain ATCC 29140 / PCC 7202)
907	Extant	0	6	1	3179	3172	0	7	2820	1	2820	1	2820	2	161	LUCA;Bacteria;p__Cyanobacteria;c__Cyanobacteriia;o__Cyanobacteriales;f__Cyanobacteriaceae;Synechococcus sp. (strain ATCC 27264 / PCC 7002 / PR-6)
908	Extant	0	6	1	3415	3413	0	2	3343	1	3343	1	3343	1	3343	LUCA;Bacteria;p__Cyanobacteria;c__Cyanobacteriia;o__Cyanobacteriales;f__Cyanobacteriaceae;Cyanobacterium aponinum (strain PCC 10605)
909	Ancestral	3	5	0.84	3467	2701	0.83	771	49	95	8	180	5	313	3	LUCA;Bacteria;p__Cyanobacteria;c__Cyanobacteriia;o__Cyanobacteriales;f__Microcoleaceae
910	Extant	0	6	1	6630	6629	0	1	6630	1	6630	1	6630	1	6630	LUCA;Bacteria;p__Cyanobacteria;c__Cyanobacteriia;o__Cyanobacteriales;f__Microcoleaceae;Arthrospira platensis (strain NIES-39 / IAM M-135)
911	Extant	0	6	1	6100	6099	0	1	6100	1	6100	1	6100	1	6100	LUCA;Bacteria;p__Cyanobacteria;c__Cyanobacteriia;o__Cyanobacteriales;f__Microcoleaceae;Lyngbya sp. (strain PCC 8106)
912	Extant	0	6	1	4327	4326	0	1	4327	1	4327	1	4327	1	4327	LUCA;Bacteria;p__Cyanobacteria;c__Cyanobacteriia;o__Cyanobacteriales;f__Microcoleaceae;Trichodesmium erythraeum (strain IMS101)
913	Ancestral	3	5	0.8	4420	3259	0.83	1173	30	163	6	297	4	489	3	LUCA;Bacteria;p__Cyanobacteria;c__Cyanobacteriia;o__Cyanobacteriales;f__Microcystaceae
914	Ancestral	2	6	0.9	4766	3696	0.48	1072	32	158	7	280	5	452	3	LUCA;Bacteria;p__Cyanobacteria;c__Cyanobacteriia;o__Cyanobacteriales;f__Microcystaceae;g__Gloeothece
915	Extant	0	7	1	5652	5645	0.1	7	5193	1	5193	1	5193	1	5193	LUCA;Bacteria;p__Cyanobacteria;c__Cyanobacteriia;o__Cyanobacteriales;f__Microcystaceae;g__Gloeothece;Gloeothece citriformis (strain PCC 7424)
916	Extant	0	7	1	6557	6550	0	7	5349	1	5349	1	5349	3	359	LUCA;Bacteria;p__Cyanobacteria;c__Cyanobacteriia;o__Cyanobacteriales;f__Microcystaceae;g__Gloeothece;Gloeothece verrucosa (strain PCC 7822)
917	Extant	0	6	1	5946	5945	0	1	5946	1	5946	1	5946	1	5946	LUCA;Bacteria;p__Cyanobacteria;c__Cyanobacteriia;o__Cyanobacteriales;f__Microcystaceae;Microcystis aeruginosa (strain NIES-843)
918	Ancestral	5	5	0.81	4049	3035	0.83	1021	33	156	6	271	4	438	3	LUCA;Bacteria;p__Cyanobacteria;c__Cyanobacteriia;o__Cyanobacteriales;f__Microcystaceae_A
919	Extant	0	6	1	1199	1198	0	1	1199	1	1199	1	1199	1	1199	LUCA;Bacteria;p__Cyanobacteria;c__Cyanobacteriia;o__Cyanobacteriales;f__Microcystaceae_A;Atelocyanobacterium thalassa (isolate ALOHA)
920	Extant	0	6	1	5233	5227	0	6	4696	1	4696	1	4696	2	444	LUCA;Bacteria;p__Cyanobacteria;c__Cyanobacteriia;o__Cyanobacteriales;f__Microcystaceae_A;Crocosphaera subtropica (strain ATCC 51142 / BH68)
921	Ancestral	2	6	0.9	4191	3963	0.1	228	158	23	51	43	28	80	15	LUCA;Bacteria;p__Cyanobacteria;c__Cyanobacteriia;o__Cyanobacteriales;f__Microcystaceae_A;s__Rippkaea orientalis
922	Extant	0	7	1	4335	4331	0.1	4	4236	1	4236	1	4236	1	4236	LUCA;Bacteria;p__Cyanobacteria;c__Cyanobacteriia;o__Cyanobacteriales;f__Microcystaceae_A;s__Rippkaea orientalis;Rippkaea orientalis (strain PCC 8801)
923	Extant	0	7	1	4403	4398	0.1	5	4282	1	4282	1	4282	1	4282	LUCA;Bacteria;p__Cyanobacteria;c__Cyanobacteriia;o__Cyanobacteriales;f__Microcystaceae_A;s__Rippkaea orientalis;Rippkaea orientalis (strain PCC 8802)
924	Extant	0	6	1	3499	3494	0	5	3133	1	3133	1	3133	2	131	LUCA;Bacteria;p__Cyanobacteria;c__Cyanobacteriia;o__Cyanobacteriales;f__Microcystaceae_A;Synechocystis sp. (strain PCC 6803 / Kazusa)
925	Ancestral	6	5	0.8	6325	5146	0.48	1191	59	148	10	275	7	483	4	LUCA;Bacteria;p__Cyanobacteria;c__Cyanobacteriia;o__Cyanobacteriales;f__Nostocaceae
926	Extant	0	6	1	5795	5788	0.2	7	5284	1	5284	1	5284	1	5284	LUCA;Bacteria;p__Cyanobacteria;c__Cyanobacteriia;o__Cyanobacteriales;f__Nostocaceae;Anabaena cylindrica (strain ATCC 27899 / PCC 7122)
927	Extant	0	6	1	6572	6566	0.2	6	5984	1	5984	1	5984	1	5984	LUCA;Bacteria;p__Cyanobacteria;c__Cyanobacteriia;o__Cyanobacteriales;f__Nostocaceae;Nostoc punctiforme (strain ATCC 29133 / PCC 73102)
928	Ancestral	3	6	0.9	5876	5138	0.33	740	82	75	20	137	13	269	5	LUCA;Bacteria;p__Cyanobacteria;c__Cyanobacteriia;o__Cyanobacteriales;f__Nostocaceae;g__Trichormus
929	Extant	0	7	1	6069	6062	0.1	7	5319	1	5319	1	5319	2	373	LUCA;Bacteria;p__Cyanobacteria;c__Cyanobacteriia;o__Cyanobacteriales;f__Nostocaceae;g__Trichormus;Nostoc sp. (strain PCC 7120 / SAG 25.82 / UTEX 2576)
930	Extant	0	7	1	5395	5392	0.2	3	5301	1	5301	1	5301	1	5301	LUCA;Bacteria;p__Cyanobacteria;c__Cyanobacteriia;o__Cyanobacteriales;f__Nostocaceae;g__Trichormus;Nostoc sp. (strain ATCC 29411 / PCC 7524)
931	Extant	0	7	1	5628	5625	0.2	3	5354	1	5354	1	5354	1	5354	LUCA;Bacteria;p__Cyanobacteria;c__Cyanobacteriia;o__Cyanobacteriales;f__Nostocaceae;g__Trichormus;Trichormus variabilis (strain ATCC 29413 / PCC 7937)
932	Extant	0	6	1	3646	3643	0.2	3	3584	1	3584	1	3584	1	3584	LUCA;Bacteria;p__Cyanobacteria;c__Cyanobacteriia;o__Cyanobacteriales;f__Nostocaceae;Nostoc azollae (strain 0708)
933	Extant	0	5	1	3700	3699	0	1	3700	1	3700	1	3700	1	3700	LUCA;Bacteria;p__Cyanobacteria;c__Cyanobacteriia;o__Cyanobacteriales;Halothece sp. (strain PCC 7418)
934	Extant	0	5	1	4750	4744	0	6	4303	1	4303	1	4303	1	4303	LUCA;Bacteria;p__Cyanobacteria;c__Cyanobacteriia;o__Cyanobacteriales;Stanieria cyanosphaera (strain ATCC 29371 / PCC 7437)
935	Extant	0	4	1	4407	4406	0	1	4407	1	4407	1	4407	1	4407	LUCA;Bacteria;p__Cyanobacteria;c__Cyanobacteriia;Gloeobacter violaceus (strain ATCC 29082 / PCC 7421)
936	Ancestral	20	4	0.69	3019	2593	0.48	432	346	15	32	47	9	143	4	LUCA;Bacteria;p__Cyanobacteria;c__Cyanobacteriia;f__Cyanobiaceae
937	Extant	0	5	1	3260	3259	0.31	1	3260	1	3260	1	3260	1	3260	LUCA;Bacteria;p__Cyanobacteria;c__Cyanobacteriia;f__Cyanobiaceae;Cyanobium gracile (strain ATCC 27147 / PCC 6307)
938	Extant	0	5	1	1881	1880	0.31	1	1881	1	1881	1	1881	1	1881	LUCA;Bacteria;p__Cyanobacteria;c__Cyanobacteriia;f__Cyanobiaceae;Prochlorococcus marinus (strain SARG / CCMP1375 / SS120)
939	Ancestral	6	5	0.85	1953	1883	0.31	70	458	3	287	5	135	12	20	LUCA;Bacteria;p__Cyanobacteria;c__Cyanobacteriia;f__Cyanobiaceae;g__Prochlorococcus_A
940	Extant	0	6	1	1983	1982	0.31	1	1983	1	1983	1	1983	1	1983	LUCA;Bacteria;p__Cyanobacteria;c__Cyanobacteriia;f__Cyanobiaceae;g__Prochlorococcus_A;Prochlorococcus marinus (strain MIT 9215)
941	Extant	0	6	1	1906	1905	0.31	1	1906	1	1906	1	1906	1	1906	LUCA;Bacteria;p__Cyanobacteria;c__Cyanobacteriia;f__Cyanobiaceae;g__Prochlorococcus_A;Prochlorococcus marinus (strain MIT 9301)
942	Extant	0	6	1	1959	1958	0.31	1	1959	1	1959	1	1959	1	1959	LUCA;Bacteria;p__Cyanobacteria;c__Cyanobacteriia;f__Cyanobiaceae;g__Prochlorococcus_A;Prochlorococcus marinus (strain MIT 9312)
943	Extant	0	6	1	1920	1919	0.31	1	1920	1	1920	1	1920	1	1920	LUCA;Bacteria;p__Cyanobacteria;c__Cyanobacteriia;f__Cyanobiaceae;g__Prochlorococcus_A;Prochlorococcus marinus (strain AS9601)
944	Extant	0	6	1	1899	1898	0.31	1	1899	1	1899	1	1899	1	1899	LUCA;Bacteria;p__Cyanobacteria;c__Cyanobacteriia;f__Cyanobiaceae;g__Prochlorococcus_A;Prochlorococcus marinus (strain MIT 9515)
945	Extant	0	6	1	1952	1951	0.31	1	1952	1	1952	1	1952	1	1952	LUCA;Bacteria;p__Cyanobacteria;c__Cyanobacteriia;f__Cyanobiaceae;g__Prochlorococcus_A;Prochlorococcus marinus subsp. pastoris (strain CCMP1986 / NIES-2087 / MED4)
946	Ancestral	2	5	0.85	1928	1884	0.31	44	640	3	129	6	79	14	27	LUCA;Bacteria;p__Cyanobacteria;c__Cyanobacteriia;f__Cyanobiaceae;s__Prochlorococcus_B marinus_B
947	Extant	0	6	1	2173	2172	0.31	1	2173	1	2173	1	2173	1	2173	LUCA;Bacteria;p__Cyanobacteria;c__Cyanobacteriia;f__Cyanobiaceae;s__Prochlorococcus_B marinus_B;Prochlorococcus marinus (strain NATL1A)
948	Extant	0	6	1	2141	2140	0.31	1	2141	1	2141	1	2141	1	2141	LUCA;Bacteria;p__Cyanobacteria;c__Cyanobacteriia;f__Cyanobiaceae;s__Prochlorococcus_B marinus_B;Prochlorococcus marinus (strain NATL2A)
949	Ancestral	2	5	0.85	2275	2173	0.31	102	201	10	74	17	43	34	15	LUCA;Bacteria;p__Cyanobacteria;c__Cyanobacteriia;f__Cyanobiaceae;s__Prochlorococcus_C marinus_B
950	Extant	0	6	1	2983	2982	0.15	1	2983	1	2983	1	2983	1	2983	LUCA;Bacteria;p__Cyanobacteria;c__Cyanobacteriia;f__Cyanobiaceae;s__Prochlorococcus_C marinus_B;Prochlorococcus marinus (strain MIT 9303)
951	Extant	0	6	1	2894	2893	0.15	1	2894	1	2894	1	2894	1	2894	LUCA;Bacteria;p__Cyanobacteria;c__Cyanobacteriia;f__Cyanobiaceae;s__Prochlorococcus_C marinus_B;Prochlorococcus marinus (strain MIT 9313)
952	Extant	0	5	1	1854	1853	0.31	1	1854	1	1854	1	1854	1	1854	LUCA;Bacteria;p__Cyanobacteria;c__Cyanobacteriia;f__Cyanobiaceae;Prochlorococcus marinus (strain MIT 9211)
953	Extant	0	5	1	2532	2531	0.31	1	2532	1	2532	1	2532	1	2532	LUCA;Bacteria;p__Cyanobacteria;c__Cyanobacteriia;f__Cyanobiaceae;Synechococcus sp. (strain RCC307)
954	Ancestral	3	5	0.85	2491	2357	0.31	134	227	9	93	15	59	35	10	LUCA;Bacteria;p__Cyanobacteria;c__Cyanobacteriia;f__Cyanobiaceae;g__Synechococcus_C
955	Extant	0	6	1	2881	2880	0.31	1	2881	1	2881	1	2881	1	2881	LUCA;Bacteria;p__Cyanobacteria;c__Cyanobacteriia;f__Cyanobiaceae;g__Synechococcus_C;Synechococcus sp. (strain CC9311)
956	Extant	0	6	1	2530	2529	0.31	1	2530	1	2530	1	2530	1	2530	LUCA;Bacteria;p__Cyanobacteria;c__Cyanobacteriia;f__Cyanobiaceae;g__Synechococcus_C;Synechococcus sp. (strain WH7803)
957	Extant	0	6	1	2881	2871	0.31	10	690	3	483	4	478	6	224	LUCA;Bacteria;p__Cyanobacteria;c__Cyanobacteriia;f__Cyanobiaceae;g__Synechococcus_C;Synechococcus sp. (strain WH7805)
958	Ancestral	3	5	0.85	2252	2134	0.31	118	194	10	77	17	41	34	12	LUCA;Bacteria;p__Cyanobacteria;c__Cyanobacteriia;f__Cyanobiaceae;g__Synechococcus_E
959	Extant	0	6	1	2301	2300	0.31	1	2301	1	2301	1	2301	1	2301	LUCA;Bacteria;p__Cyanobacteria;c__Cyanobacteriia;f__Cyanobiaceae;g__Synechococcus_E;Synechococcus sp. (strain CC9902)
960	Extant	0	6	1	2632	2631	0.31	1	2632	1	2632	1	2632	1	2632	LUCA;Bacteria;p__Cyanobacteria;c__Cyanobacteriia;f__Cyanobiaceae;g__Synechococcus_E;Synechococcus sp. (strain CC9605)
961	Extant	0	6	1	2523	2522	0.31	1	2523	1	2523	1	2523	1	2523	LUCA;Bacteria;p__Cyanobacteria;c__Cyanobacteriia;f__Cyanobiaceae;g__Synechococcus_E;Parasynechococcus marenigrum (strain WH8102)
962	Ancestral	2	4	0.76	2356	2022	0.24	336	53	59	11	102	8	162	6	LUCA;Bacteria;p__Cyanobacteria;c__Cyanobacteriia;g__JA-3-3Ab
963	Extant	0	5	1	2747	2746	0.24	1	2747	1	2747	1	2747	1	2747	LUCA;Bacteria;p__Cyanobacteria;c__Cyanobacteriia;g__JA-3-3Ab;Synechococcus sp. (strain JA-3-3Ab)
964	Extant	0	5	1	2834	2833	0.24	1	2834	1	2834	1	2834	1	2834	LUCA;Bacteria;p__Cyanobacteria;c__Cyanobacteriia;g__JA-3-3Ab;Synechococcus sp. (strain JA-2-3B'a(2-13))
965	Extant	0	4	1	5585	5575	0	10	4270	1	4270	1	4270	2	794	LUCA;Bacteria;p__Cyanobacteria;c__Cyanobacteriia;Synechococcus sp. (strain ATCC 29403 / PCC 7335)
966	Ancestral	2	4	0.76	2510	2465	0.24	45	331	7	109	13	66	21	45	LUCA;Bacteria;p__Cyanobacteria;c__Cyanobacteriia;s__Synechococcus elongatus
967	Extant	0	5	1	2661	2659	0.24	2	2611	1	2611	1	2611	1	2611	LUCA;Bacteria;p__Cyanobacteria;c__Cyanobacteriia;s__Synechococcus elongatus;Synechococcus elongatus (strain PCC 7942 / FACHB-805)
968	Extant	0	5	1	2525	2524	0.24	1	2525	1	2525	1	2525	1	2525	LUCA;Bacteria;p__Cyanobacteria;c__Cyanobacteriia;s__Synechococcus elongatus;Synechococcus sp. (strain ATCC 27144 / PCC 6301 / SAUG 1402/1)
969	Ancestral	4	4	0.76	4373	3394	0.83	992	43	120	8	231	5	406	3	LUCA;Bacteria;p__Cyanobacteria;c__Cyanobacteriia;f__Thermosynechococcaceae
970	Extant	0	5	1	8148	8138	0	10	6089	1	6089	1	6089	5	270	LUCA;Bacteria;p__Cyanobacteria;c__Cyanobacteriia;f__Thermosynechococcaceae;Acaryochloris marina (strain MBIC 11017)
971	Extant	0	5	1	5231	5227	0	4	4884	1	4884	1	4884	1	4884	LUCA;Bacteria;p__Cyanobacteria;c__Cyanobacteriia;f__Thermosynechococcaceae;Cyanothece sp. (strain PCC 7425 / ATCC 29141)
972	Extant	0	5	1	3545	3543	0	2	3513	1	3513	1	3513	1	3513	LUCA;Bacteria;p__Cyanobacteria;c__Cyanobacteriia;f__Thermosynechococcaceae;Synechococcus sp. (strain ATCC 27167 / PCC 6312)
973	Extant	0	5	1	2447	2446	0	1	2447	1	2447	1	2447	1	2447	LUCA;Bacteria;p__Cyanobacteria;c__Cyanobacteriia;f__Thermosynechococcaceae;Thermosynechococcus vestitus (strain IAM M-273 / NIES-2133 / BP-1)
974	Extant	0	3	1	3918	3895	0	23	1081	3	432	5	366	8	156	LUCA;Bacteria;p__Cyanobacteria;bacterium BIN46
975	Extant	0	3	1	6161	6151	0	10	5837	1	5837	1	5837	1	5837	LUCA;Bacteria;p__Cyanobacteria;Candidatus Obscuribacter sp. Fred_18-Q3-R57-64_MAXAC.356
976	Extant	0	2	1	2549	2389	0.83	160	136	24	29	46	17	83	10	LUCA;Bacteria;Firmicutes bacterium AS04akNAM_72
977	Extant	0	2	1	1993	1912	0.83	81	112	13	42	24	29	43	14	LUCA;Bacteria;bacterium AS04akNAM_5
978	Ancestral	4	2	0.58	2944	2565	0.83	384	58	47	16	84	11	150	5	LUCA;Bacteria;o__Deferribacterales
979	Extant	0	3	1	2089	2087	0.83	2	2034	1	2034	1	2034	1	2034	LUCA;Bacteria;o__Deferribacterales;Calditerrivibrio nitroreducens (strain DSM 19672 / NBRC 101217 / Yu37-1)
980	Extant	0	3	1	2353	2351	0.83	2	2127	1	2127	1	2127	1	2127	LUCA;Bacteria;o__Deferribacterales;Deferribacter desulfuricans (strain DSM 14783 / JCM 11476 / NBRC 101012 / SSM1)
981	Extant	0	3	1	2901	2900	0.83	1	2901	1	2901	1	2901	1	2901	LUCA;Bacteria;o__Deferribacterales;Denitrovibrio acetiphilus (strain DSM 12809 / NBRC 114555 / N2460)
982	Extant	0	3	1	2257	2256	0.83	1	2257	1	2257	1	2257	1	2257	LUCA;Bacteria;o__Deferribacterales;Flexistipes sinusarabici (strain ATCC 49648 / DSM 4947 / MAS 10)
983	Ancestral	15	2	0.41	4524	3707	0.83	845	47	118	9	213	6	364	4	LUCA;Bacteria;o__Deinococcales
984	Ancestral	7	3	0.63	3918	3278	0.83	656	73	80	11	156	7	282	4	LUCA;Bacteria;o__Deinococcales;f__Deinococcaceae
985	Ancestral	5	4	0.81	3632	3106	0.83	533	84	61	13	117	9	219	4	LUCA;Bacteria;o__Deinococcales;f__Deinococcaceae;g__Deinococcus
986	Extant	0	5	1	3446	3442	0.37	4	2590	1	2590	1	2590	3	262	LUCA;Bacteria;o__Deinococcales;f__Deinococcaceae;g__Deinococcus;Deinococcus deserti (strain DSM 17065 / CIP 109153 / LMG 22923 / VCD115)
987	Extant	0	5	1	2821	2819	0.37	2	2313	1	2313	1	2313	2	508	LUCA;Bacteria;o__Deinococcales;f__Deinococcaceae;g__Deinococcus;Deinococcus geothermalis (strain DSM 11300 / AG-3a)
988	Extant	0	5	1	4328	4321	0	7	2958	1	2958	2	515	4	281	LUCA;Bacteria;o__Deinococcales;f__Deinococcaceae;g__Deinococcus;Deinococcus gobiensis (strain DSM 21396 / JCM 16679 / CGMCC 1.7299 / I-0)
989	Extant	0	5	1	2650	2645	0	5	1970	1	1970	1	1970	3	225	LUCA;Bacteria;o__Deinococcales;f__Deinococcaceae;g__Deinococcus;Deinococcus proteolyticus (strain ATCC 35074 / DSM 20540 / JCM 6276 / NBRC 101906 / NCIMB 13154 / VKM Ac-1939 / CCM 2703 / MRP)
990	Extant	0	5	1	3084	3080	0	4	2562	1	2562	1	2562	2	357	LUCA;Bacteria;o__Deinococcales;f__Deinococcaceae;g__Deinococcus;Deinococcus radiodurans (strain ATCC 13939 / DSM 20539 / JCM 16871 / LMG 4051 / NBRC 15346 / NCIMB 9279 / R1 / VKM B-1422)
991	Extant	0	4	1	4163	4160	0	3	3621	1	3621	1	3621	2	475	LUCA;Bacteria;o__Deinococcales;f__Deinococcaceae;Deinococcus peraridilitoris (strain DSM 19664 / LMG 22246 / CIP 109416 / KR-200)
992	Extant	0	4	1	3262	3261	0.37	1	3262	1	3262	1	3262	1	3262	LUCA;Bacteria;o__Deinococcales;f__Deinococcaceae;Deinococcus maricopensis (strain DSM 21211 / LMG 22137 / NRRL B-23946 / LB-34)
993	Ancestral	2	3	0.7	2218	1923	0.83	298	53	42	13	78	9	133	6	LUCA;Bacteria;o__Deinococcales;f__Marinithermaceae
994	Extant	0	4	1	2194	2193	0.59	1	2194	1	2194	1	2194	1	2194	LUCA;Bacteria;o__Deinococcales;f__Marinithermaceae;Marinithermus hydrothermalis (strain DSM 14884 / JCM 11576 / T1)
995	Extant	0	4	1	2372	2370	0.59	2	2229	1	2229	1	2229	1	2229	LUCA;Bacteria;o__Deinococcales;f__Marinithermaceae;Oceanithermus profundus (strain DSM 14977 / NBRC 100410 / VKM B-2274 / 506)
996	Ancestral	5	3	0.64	3085	2588	0.83	504	41	74	12	130	8	220	4	LUCA;Bacteria;o__Deinococcales;f__Thermaceae
997	Extant	0	4	1	2993	2992	0.59	1	2993	1	2993	1	2993	1	2993	LUCA;Bacteria;o__Deinococcales;f__Thermaceae;Meiothermus ruber (strain ATCC 35948 / DSM 1279 / VKM B-1258 / 21)
998	Extant	0	4	1	2999	2998	0.59	1	2999	1	2999	1	2999	1	2999	LUCA;Bacteria;o__Deinococcales;f__Thermaceae;Meiothermus silvanus (strain ATCC 700542 / DSM 9946 / VI-R2)
999	Ancestral	3	4	0.82	2353	2253	0.59	100	471	4	164	7	122	22	12	LUCA;Bacteria;o__Deinococcales;f__Thermaceae;s__Thermus thermophilus
1000	Extant	0	5	1	2227	2224	0.59	3	1963	1	1963	1	1963	2	250	LUCA;Bacteria;o__Deinococcales;f__Thermaceae;s__Thermus thermophilus;Thermus thermophilus (strain ATCC 27634 / DSM 579 / HB8)
1001	Extant	0	5	1	2201	2199	0.59	2	1975	1	1975	1	1975	2	226	LUCA;Bacteria;o__Deinococcales;f__Thermaceae;s__Thermus thermophilus;Thermus thermophilus (strain ATCC BAA-163 / DSM 7039 / HB27)
1002	Extant	0	5	1	2325	2323	0.59	2	1913	1	1913	1	1913	2	412	LUCA;Bacteria;o__Deinococcales;f__Thermaceae;s__Thermus thermophilus;Thermus thermophilus (strain SG0.5JP17-16)
1003	Extant	0	3	1	2924	2923	0.59	1	2924	1	2924	1	2924	1	2924	LUCA;Bacteria;o__Deinococcales;Truepera radiovictrix (strain DSM 17093 / CIP 108686 / LMG 22925 / RQ-24)
1004	Extant	0	2	1	2316	2219	0	97	198	19	38	33	28	55	14	LUCA;Bacteria;Candidatus Delongbacteria bacterium ZodW_Metabat.17
1005	Extant	0	2	1	1299	1298	0	1	1299	1	1299	1	1299	1	1299	LUCA;Bacteria;bacterium AalE_18-Q3-R2-46_BAT3C.1_cln
1006	Ancestral	36	2	0.4	8586	6426	0.83	2197	45	301	6	567	4	934	3	LUCA;Bacteria;p__Desulfobacterota
1007	Extant	0	3	1	2053	1609	0	444	18	85	7	141	5	215	4	LUCA;Bacteria;p__Desulfobacterota;Syntrophaceae bacterium UWMA-0184
1008	Extant	0	3	1	3268	3267	0	1	3268	1	3268	1	3268	1	3268	LUCA;Bacteria;p__Desulfobacterota;Desulfarculus baarsii (strain ATCC 33931 / DSM 2075 / LMG 7858 / VKM B-1802 / 2st14)
1009	Extant	0	3	1	2859	2858	0	1	2859	1	2859	1	2859	1	2859	LUCA;Bacteria;p__Desulfobacterota;Desulfobacca acetoxidans (strain ATCC 700848 / DSM 11109 / ASRB2)
1010	Ancestral	5	3	0.61	5227	4039	0.83	1198	33	164	7	302	5	503	3	LUCA;Bacteria;p__Desulfobacterota;o__Desulfobacterales
1011	Ancestral	2	4	0.81	5130	5082	0.19	48	527	8	253	13	151	24	55	LUCA;Bacteria;p__Desulfobacterota;o__Desulfobacterales;g__Desulfatibacillum
1012	Extant	0	5	1	5239	5238	0.19	1	5239	1	5239	1	5239	1	5239	LUCA;Bacteria;p__Desulfobacterota;o__Desulfobacterales;g__Desulfatibacillum;Desulfatibacillum aliphaticivorans
1013	Extant	0	5	1	5192	5191	0.19	1	5192	1	5192	1	5192	1	5192	LUCA;Bacteria;p__Desulfobacterota;o__Desulfobacterales;g__Desulfatibacillum;Desulfatibacillum alkenivorans (strain AK-01)
1014	Ancestral	2	4	0.81	4012	3168	0.83	850	58	117	8	218	5	365	4	LUCA;Bacteria;p__Desulfobacterota;o__Desulfobacterales;f__Desulfobacteraceae
1015	Extant	0	5	1	4777	4776	0	1	4777	1	4777	1	4777	1	4777	LUCA;Bacteria;p__Desulfobacterota;o__Desulfobacterales;f__Desulfobacteraceae;Desulforapulum autotrophicum (strain ATCC 43914 / DSM 3382 / VKM B-1955 / HRM2)
1016	Extant	0	5	1	4185	4184	0.19	1	4185	1	4185	1	4185	1	4185	LUCA;Bacteria;p__Desulfobacterota;o__Desulfobacterales;f__Desulfobacteraceae;Desulfobacula toluolica (strain DSM 7467 / Tol2)
1017	Extant	0	4	1	3255	3254	0	1	3255	1	3255	1	3255	1	3255	LUCA;Bacteria;p__Desulfobacterota;o__Desulfobacterales;Desulfococcus oleovorans (strain DSM 6200 / JCM 39069 / Hxd3)
1018	Ancestral	4	3	0.64	3913	3107	0.83	814	69	93	9	181	6	322	3	LUCA;Bacteria;p__Desulfobacterota;o__Desulfobulbales
1019	Extant	0	4	1	3259	3258	0.36	1	3259	1	3259	1	3259	1	3259	LUCA;Bacteria;p__Desulfobacterota;o__Desulfobulbales;Desulfobulbus propionicus (strain ATCC 33891 / DSM 2032 / VKM B-1956 / 1pr3)
1020	Ancestral	2	4	0.82	3036	2423	0.83	617	70	78	9	149	6	256	4	LUCA;Bacteria;p__Desulfobacterota;o__Desulfobulbales;f__Desulfocapsaceae
1021	Extant	0	5	1	3514	3512	0.18	2	3476	1	3476	1	3476	1	3476	LUCA;Bacteria;p__Desulfobacterota;o__Desulfobulbales;f__Desulfocapsaceae;Desulfocapsa sulfexigens (strain DSM 10523 / SB164P1)
1022	Extant	0	5	1	3236	3233	0	3	3118	1	3118	1	3118	1	3118	LUCA;Bacteria;p__Desulfobacterota;o__Desulfobulbales;f__Desulfocapsaceae;Desulfotalea psychrophila (strain LSv54 / DSM 12343)
1023	Extant	0	4	1	2595	2594	0.36	1	2595	1	2595	1	2595	1	2595	LUCA;Bacteria;p__Desulfobacterota;o__Desulfobulbales;Desulfurivibrio alkaliphilus (strain DSM 19089 / UNIQEM U267 / AHT2)
1024	Extant	0	3	1	5412	5410	0	2	5387	1	5387	1	5387	1	5387	LUCA;Bacteria;p__Desulfobacterota;Desulfomonile tiedjei (strain ATCC 49306 / DSM 6799 / DCB-1)
1025	Ancestral	11	3	0.53	5455	4304	0.83	1174	53	171	8	308	5	503	4	LUCA;Bacteria;p__Desulfobacterota;c__Desulfuromonadia
1026	Extant	0	4	1	3340	3339	0	1	3340	1	3340	1	3340	1	3340	LUCA;Bacteria;p__Desulfobacterota;c__Desulfuromonadia;Syntrophotalea carbinolica (strain DSM 2380 / NBRC 103641 / GraBd1)
1027	Ancestral	10	4	0.64	5551	4434	0.83	1138	42	161	8	289	6	482	4	LUCA;Bacteria;p__Desulfobacterota;c__Desulfuromonadia;o__Geobacterales
1028	Ancestral	8	5	0.75	5259	4316	0.83	954	55	108	11	211	6	388	4	LUCA;Bacteria;p__Desulfobacterota;c__Desulfuromonadia;o__Geobacterales;f__Geobacteraceae
1029	Ancestral	3	6	0.85	3474	2972	0.83	504	56	55	16	104	9	195	5	LUCA;Bacteria;p__Desulfobacterota;c__Desulfuromonadia;o__Geobacterales;f__Geobacteraceae;g__Geobacter
1030	Extant	0	7	1	3502	3500	0.36	2	3485	1	3485	1	3485	1	3485	LUCA;Bacteria;p__Desulfobacterota;c__Desulfuromonadia;o__Geobacterales;f__Geobacteraceae;g__Geobacter;Geobacter metallireducens (strain ATCC 53774 / DSM 7210 / GS-15)
1031	Ancestral	2	7	0.92	3266	3175	0.6	91	291	10	105	18	70	31	37	LUCA;Bacteria;p__Desulfobacterota;c__Desulfuromonadia;o__Geobacterales;f__Geobacteraceae;g__Geobacter;s__Geobacter sulfurreducens
1032	Extant	0	8	1	3415	3414	0.36	1	3415	1	3415	1	3415	1	3415	LUCA;Bacteria;p__Desulfobacterota;c__Desulfuromonadia;o__Geobacterales;f__Geobacteraceae;g__Geobacter;s__Geobacter sulfurreducens;Geobacter sulfurreducens (strain ATCC 51573 / DSM 12127 / PCA)
1033	Extant	0	8	1	3309	3308	0.36	1	3309	1	3309	1	3309	1	3309	LUCA;Bacteria;p__Desulfobacterota;c__Desulfuromonadia;o__Geobacterales;f__Geobacteraceae;g__Geobacter;s__Geobacter sulfurreducens;Geobacter sulfurreducens (strain DL-1 / KN400)
1034	Ancestral	3	6	0.88	4482	4073	0.6	411	128	27	48	49	25	119	5	LUCA;Bacteria;p__Desulfobacterota;c__Desulfuromonadia;o__Geobacterales;f__Geobacteraceae;g__Geomonas
1035	Extant	0	7	1	4009	4008	0.25	1	4009	1	4009	1	4009	1	4009	LUCA;Bacteria;p__Desulfobacterota;c__Desulfuromonadia;o__Geobacterales;f__Geobacteraceae;g__Geomonas;Citrifermentans bemidjiense (strain ATCC BAA-1014 / DSM 16622 / JCM 12645 / Bem)
1036	Extant	0	7	1	4067	4066	0.25	1	4067	1	4067	1	4067	1	4067	LUCA;Bacteria;p__Desulfobacterota;c__Desulfuromonadia;o__Geobacterales;f__Geobacteraceae;g__Geomonas;Geobacter sp. (strain M21)
1037	Extant	0	7	1	4406	4405	0.25	1	4406	1	4406	1	4406	1	4406	LUCA;Bacteria;p__Desulfobacterota;c__Desulfuromonadia;o__Geobacterales;f__Geobacteraceae;g__Geomonas;Geobacter sp. (strain M18)
1038	Ancestral	2	6	0.88	3935	3326	0.83	612	74	59	16	117	8	232	4	LUCA;Bacteria;p__Desulfobacterota;c__Desulfuromonadia;o__Geobacterales;f__Geobacteraceae;g__Geotalea
1039	Extant	0	7	1	3797	3796	0.25	1	3797	1	3797	1	3797	1	3797	LUCA;Bacteria;p__Desulfobacterota;c__Desulfuromonadia;o__Geobacterales;f__Geobacteraceae;g__Geotalea;Geotalea daltonii (strain DSM 22248 / JCM 15807 / FRC-32)
1040	Extant	0	7	1	4253	4252	0.36	1	4253	1	4253	1	4253	1	4253	LUCA;Bacteria;p__Desulfobacterota;c__Desulfuromonadia;o__Geobacterales;f__Geobacteraceae;g__Geotalea;Geotalea uraniireducens (strain Rf4)
1041	Ancestral	2	5	0.82	3303	2647	0.83	661	55	85	9	161	6	276	4	LUCA;Bacteria;p__Desulfobacterota;c__Desulfuromonadia;o__Geobacterales;f__Pseudopelobacteraceae
1042	Extant	0	6	1	3691	3688	0.18	3	3471	1	3471	1	3471	1	3471	LUCA;Bacteria;p__Desulfobacterota;c__Desulfuromonadia;o__Geobacterales;f__Pseudopelobacteraceae;Pelobacter propionicus (strain DSM 2379 / NBRC 103807 / OttBd1)
1043	Extant	0	6	1	3643	3641	0.18	2	3564	1	3564	1	3564	1	3564	LUCA;Bacteria;p__Desulfobacterota;c__Desulfuromonadia;o__Geobacterales;f__Pseudopelobacteraceae;Trichlorobacter lovleyi (strain ATCC BAA-1151 / DSM 17278 / SZ)
1044	Extant	0	3	1	2226	2208	0.6	18	661	3	232	6	121	10	97	LUCA;Bacteria;p__Desulfobacterota;Dissulfurirhabdus thermomarina
1045	Extant	0	3	1	2619	2616	0.6	3	2404	1	2404	1	2404	1	2404	LUCA;Bacteria;p__Desulfobacterota;Deltaproteobacteria bacterium GWC2_55_46
1046	Extant	0	3	1	3719	3411	0	308	61	66	16	113	13	180	8	LUCA;Bacteria;p__Desulfobacterota;Deltaproteobacteria bacterium NC_groundwater_360_Ag_B-0.1um_69_10
1047	Extant	0	3	1	4743	4602	0	141	116	29	58	49	34	83	21	LUCA;Bacteria;p__Desulfobacterota;Deltaproteobacteria bacterium NC_groundwater_1540_Pr4_S-0.65um_55_10
1048	Extant	0	3	1	1892	1750	0	142	52	34	18	58	12	92	8	LUCA;Bacteria;p__Desulfobacterota;Proteobacteria bacterium C1.bin.36
1049	Extant	0	3	1	2499	2242	0.6	257	48	49	15	84	11	138	6	LUCA;Bacteria;p__Desulfobacterota;Proteobacteria bacterium SpSt-1152
1050	Extant	0	3	1	3138	3137	0	1	3138	1	3138	1	3138	1	3138	LUCA;Bacteria;p__Desulfobacterota;Syntrophus aciditrophicus (strain SB)
1051	Extant	0	3	1	4010	4009	0	1	4010	1	4010	1	4010	1	4010	LUCA;Bacteria;p__Desulfobacterota;Syntrophobacter fumaroxidans (strain DSM 10017 / MPOB)
1052	Ancestral	2	3	0.7	1714	1335	0.83	383	36	55	7	99	5	159	4	LUCA;Bacteria;p__Desulfobacterota;o__Thermodesulfobacteriales
1053	Extant	0	4	1	2184	2183	0.3	1	2184	1	2184	1	2184	1	2184	LUCA;Bacteria;p__Desulfobacterota;o__Thermodesulfobacteriales;Thermodesulfatator indicus (strain DSM 15286 / JCM 11887 / CIR29812)
1054	Extant	0	4	1	1593	1592	0	1	1593	1	1593	1	1593	1	1593	LUCA;Bacteria;p__Desulfobacterota;o__Thermodesulfobacteriales;Thermodesulfobacterium geofontis (strain OPF15)
1055	Extant	0	3	1	3045	2950	0	95	142	15	63	27	38	51	16	LUCA;Bacteria;p__Desulfobacterota;Desulfobacterales bacterium NC_groundwater_1491_Pr4_B-0.1um_43_5
1056	Extant	0	3	1	3359	3313	0	46	224	10	131	16	100	26	47	LUCA;Bacteria;p__Desulfobacterota;Candidatus Zymogeniaceaea bacterium Zod_Metabat.1292
1057	Extant	0	2	1	5352	5319	0	33	738	6	281	11	143	21	69	LUCA;Bacteria;Deltaproteobacteria bacterium NC_groundwater_25_Pr7_B-0.1um_64_59
1058	Extant	0	2	1	2441	2389	0.83	52	172	11	87	17	61	28	23	LUCA;Bacteria;Candidatus Anaeroferrophillus wilburensis Zod_Metabat.940
1059	Extant	0	2	1	1130	1129	0.83	1	1130	1	1130	1	1130	1	1130	LUCA;Bacteria;Candidatus Dadabacteria bacterium MH-Pat-all_metabat2_32
1060	Extant	0	2	1	2777	2677	0.83	100	271	10	72	21	41	44	16	LUCA;Bacteria;Deltaproteobacteria bacterium NC_groundwater_1648_Pr3_B-0.1um_61_38
1061	Ancestral	14	2	0.43	5194	4232	0.83	977	59	127	10	237	6	410	4	LUCA;Bacteria;o__Desulfovibrionales
1062	Extant	0	3	1	2455	2454	0.83	1	2455	1	2455	1	2455	1	2455	LUCA;Bacteria;o__Desulfovibrionales;Desulfohalobium retbaense (strain ATCC 49708 / DSM 5692 / JCM 16813 / HR100)
1063	Extant	0	3	1	3421	3420	0.57	1	3421	1	3421	1	3421	1	3421	LUCA;Bacteria;o__Desulfovibrionales;Desulfomicrobium baculatum (strain DSM 4028 / VKM B-1378 / X)
1064	Ancestral	12	3	0.66	4902	4040	0.83	870	93	92	12	184	7	348	4	LUCA;Bacteria;o__Desulfovibrionales;f__Desulfovibrionaceae
1065	Extant	0	4	1	3178	3177	0.34	1	3178	1	3178	1	3178	1	3178	LUCA;Bacteria;o__Desulfovibrionales;f__Desulfovibrionaceae;Desulfovibrio vulgaris (strain DSM 19637 / Miyazaki F)
1066	Extant	0	4	1	2345	2344	0.34	1	2345	1	2345	1	2345	1	2345	LUCA;Bacteria;o__Desulfovibrionales;f__Desulfovibrionaceae;Desulfovibrio desulfuricans (strain ATCC 27774 / DSM 6949 / MB)
1067	Extant	0	4	1	1344	1340	0.34	4	1187	1	1187	1	1187	2	104	LUCA;Bacteria;o__Desulfovibrionales;f__Desulfovibrionaceae;Lawsonia intracellularis (strain PHE/MN1-00)
1068	Extant	0	4	1	3807	3806	0.34	1	3807	1	3807	1	3807	1	3807	LUCA;Bacteria;o__Desulfovibrionales;f__Desulfovibrionaceae;Maridesulfovibrio salexigens (strain ATCC 14822 / DSM 2638 / NCIMB 8403 / VKM B-1763)
1069	Extant	0	4	1	3343	3341	0.34	2	3271	1	3271	1	3271	1	3271	LUCA;Bacteria;o__Desulfovibrionales;f__Desulfovibrionaceae;Megalodesulfovibrio gigas (strain ATCC 19364 / DSM 1382 / NCIMB 9332 / VKM B-1759)
1070	Ancestral	3	4	0.83	3224	3176	0.34	48	1275	2	650	3	302	10	61	LUCA;Bacteria;o__Desulfovibrionales;f__Desulfovibrionaceae;s__Nitratidesulfovibrio vulgaris
1071	Extant	0	5	1	3517	3515	0.34	2	3365	1	3365	1	3365	1	3365	LUCA;Bacteria;o__Desulfovibrionales;f__Desulfovibrionaceae;s__Nitratidesulfovibrio vulgaris;Desulfovibrio vulgaris (strain ATCC 29579 / DSM 644 / NCIMB 8303 / VKM B-1760 / Hildenborough)
1072	Extant	0	5	1	3214	3212	0.34	2	3060	1	3060	1	3060	1	3060	LUCA;Bacteria;o__Desulfovibrionales;f__Desulfovibrionaceae;s__Nitratidesulfovibrio vulgaris;Desulfovibrio vulgaris (strain RCH1)
1073	Extant	0	5	1	3084	3082	0.34	2	2934	1	2934	1	2934	1	2934	LUCA;Bacteria;o__Desulfovibrionales;f__Desulfovibrionaceae;s__Nitratidesulfovibrio vulgaris;Desulfovibrio vulgaris subsp. vulgaris (strain DP4)
1074	Extant	0	4	1	3719	3718	0.34	1	3719	1	3719	1	3719	1	3719	LUCA;Bacteria;o__Desulfovibrionales;f__Desulfovibrionaceae;Oleidesulfovibrio alaskensis (strain ATCC BAA-1058 / DSM 17464 / G20)
1075	Ancestral	2	4	0.83	3239	2845	0.83	395	92	46	17	90	10	168	5	LUCA;Bacteria;o__Desulfovibrionales;f__Desulfovibrionaceae;g__Pseudodesulfovibrio
1076	Extant	0	5	1	3268	3267	0.57	1	3268	1	3268	1	3268	1	3268	LUCA;Bacteria;o__Desulfovibrionales;f__Desulfovibrionaceae;g__Pseudodesulfovibrio;Pseudodesulfovibrio aespoeensis (strain ATCC 700646 / DSM 10631 / Aspo-2)
1077	Extant	0	5	1	3342	3341	0.34	1	3342	1	3342	1	3342	1	3342	LUCA;Bacteria;o__Desulfovibrionales;f__Desulfovibrionaceae;g__Pseudodesulfovibrio;Pseudodesulfovibrio piezophilus (strain DSM 21447 / JCM 15486 / C1TLV30)
1078	Extant	0	4	1	4663	4660	0	3	4590	1	4590	1	4590	1	4590	LUCA;Bacteria;o__Desulfovibrionales;f__Desulfovibrionaceae;Solidesulfovibrio magneticus (strain ATCC 700980 / DSM 13731 / RS-1)
1079	Ancestral	2	2	0.58	1796	1729	0.83	68	327	5	90	9	55	20	18	LUCA;Bacteria;g__Dictyoglomus
1080	Extant	0	3	1	1912	1911	0.83	1	1912	1	1912	1	1912	1	1912	LUCA;Bacteria;g__Dictyoglomus;Dictyoglomus thermophilum (strain ATCC 35947 / DSM 3960 / H-6-12)
1081	Extant	0	3	1	1743	1742	0.83	1	1743	1	1743	1	1743	1	1743	LUCA;Bacteria;g__Dictyoglomus;Dictyoglomus turgidum (strain DSM 6724 / Z-1310)
1082	Extant	0	2	1	2366	2357	0	9	839	3	282	4	213	7	118	LUCA;Bacteria;Candidatus Edwardsbacteria bacterium RifOxyA12_full_54_48 none
1083	Extant	0	2	1	4943	4901	0	42	849	4	452	7	258	13	48	LUCA;Bacteria;Candidatus Eisenbacteria bacterium Fred_18-Q3-R57-64_MAXAC.354
1084	Ancestral	3	2	0.58	1772	1513	0.83	261	52	25	18	51	8	99	5	LUCA;Bacteria;p__Elusimicrobiota
1085	Extant	0	3	1	1528	1527	0	1	1528	1	1528	1	1528	1	1528	LUCA;Bacteria;p__Elusimicrobiota;Elusimicrobium minutum (strain Pei191)
1086	Extant	0	3	1	767	763	0.83	4	753	1	753	1	753	1	753	LUCA;Bacteria;p__Elusimicrobiota;Endomicrobium trichonymphae
1087	Extant	0	3	1	2094	2008	0.83	86	336	9	62	17	42	32	17	LUCA;Bacteria;p__Elusimicrobiota;Elusimicrobia bacterium Zod_Metabat.39
1088	Ancestral	4	2	0.58	4203	3253	0.83	959	69	116	8	224	5	392	3	LUCA;Bacteria;p__Eremiobacterota
1089	Extant	0	3	1	2597	2593	0	4	2585	1	2585	1	2585	1	2585	LUCA;Bacteria;p__Eremiobacterota;Candidatus Eremiobacteraeota bacterium CP_BM_RX_R8_7
1090	Extant	0	3	1	1826	1583	0	243	28	53	10	90	7	138	6	LUCA;Bacteria;p__Eremiobacterota;Armatimonadetes bacterium NC_groundwater_315_Ag_B-0.1um_31_7
1091	Extant	0	3	1	4274	3922	0	352	62	71	18	124	12	205	8	LUCA;Bacteria;p__Eremiobacterota;Armatimonadetes bacterium NC_groundwater_316_Ag_B-0.1um_55_8
1092	Extant	0	3	1	7038	6956	0	82	330	17	127	31	84	52	48	LUCA;Bacteria;p__Eremiobacterota;Candidatus Eremiobacteraeota bacterium SCN18_25_8_15_R3_B_62_28
1093	Extant	0	2	1	2341	2042	0	299	33	62	11	107	8	167	6	LUCA;Bacteria;candidate division FCPU426 bacterium Zod_Metabat.219
1094	Extant	0	2	1	4247	4113	0	134	128	26	56	44	38	73	19	LUCA;Bacteria;Myxococcales bacterium AS27yjCOA_30
1095	Extant	0	2	1	3813	3476	0	337	129	47	22	91	13	165	7	LUCA;Bacteria;Candidatus Fermentibacteria bacterium Zod_Metabat.355
1096	Ancestral	2	2	0.58	2863	2292	0.83	574	65	63	9	125	6	230	3	LUCA;Bacteria;p__Fibrobacterota
1097	Extant	0	3	1	3084	3083	0	1	3084	1	3084	1	3084	1	3084	LUCA;Bacteria;p__Fibrobacterota;Fibrobacter succinogenes (strain ATCC 19169 / S85)
1098	Extant	0	3	1	4415	4306	0	109	159	21	66	37	43	64	24	LUCA;Bacteria;p__Fibrobacterota;Candidatus Raymondbacteria bacterium RIFOXYA2_FULL_49_16 none
1099	Ancestral	292	2	0.3	7830	6102	0.83	1780	74	256	7	465	5	773	3	LUCA;Bacteria;p__Firmicutes
1100	Ancestral	291	3	0.44	9885	7608	0.83	2323	59	318	7	586	5	986	3	LUCA;Bacteria;p__Firmicutes;c__Bacilli
1101	Ancestral	5	4	0.64	812	644	0.83	172	61	25	8	45	5	74	4	LUCA;Bacteria;p__Firmicutes;c__Bacilli;f__Acholeplasmataceae
1102	Extant	0	5	1	1380	1379	0	1	1380	1	1380	1	1380	1	1380	LUCA;Bacteria;p__Firmicutes;c__Bacilli;f__Acholeplasmataceae;Acholeplasma laidlawii (strain PG-8A)
1103	Ancestral	4	5	0.82	414	377	0.56	37	75	5	25	9	17	16	8	LUCA;Bacteria;p__Firmicutes;c__Bacilli;f__Acholeplasmataceae;g__Phytoplasma
1104	Extant	0	6	1	780	779	0	1	780	1	780	1	780	1	780	LUCA;Bacteria;p__Firmicutes;c__Bacilli;f__Acholeplasmataceae;g__Phytoplasma;Phytoplasma australiense
1105	Extant	0	6	1	462	461	0.18	1	462	1	462	1	462	1	462	LUCA;Bacteria;p__Firmicutes;c__Bacilli;f__Acholeplasmataceae;g__Phytoplasma;Phytoplasma mali (strain AT)
1106	Extant	0	6	1	725	723	0.18	2	719	1	719	1	719	1	719	LUCA;Bacteria;p__Firmicutes;c__Bacilli;f__Acholeplasmataceae;g__Phytoplasma;Onion yellows phytoplasma (strain OY-M)
1107	Extant	0	6	1	681	676	0.18	5	661	1	661	1	661	1	661	LUCA;Bacteria;p__Firmicutes;c__Bacilli;f__Acholeplasmataceae;g__Phytoplasma;Aster yellows witches'-broom phytoplasma (strain AYWB)
1108	Ancestral	3	4	0.72	3230	2879	0.56	355	190	20	42	39	22	106	4	LUCA;Bacteria;p__Firmicutes;c__Bacilli;g__Alicyclobacillus
1109	Extant	0	5	1	3059	3055	0.28	4	2863	1	2863	1	2863	1	2863	LUCA;Bacteria;p__Firmicutes;c__Bacilli;g__Alicyclobacillus;Alicyclobacillus acidocaldarius subsp. acidocaldarius (strain ATCC 27009 / DSM 446 / BCRC 14685 / JCM 5260 / KCTC 1825 / NBRC 15652 / NCIMB 11725 / NRRL B-14509 / 104-IA)
1110	Extant	0	5	1	3165	3164	0.28	1	3165	1	3165	1	3165	1	3165	LUCA;Bacteria;p__Firmicutes;c__Bacilli;g__Alicyclobacillus;Alicyclobacillus acidocaldarius (strain Tc-4-1)
1111	Extant	0	5	1	4065	3905	0.28	160	208	21	53	41	31	75	16	LUCA;Bacteria;p__Firmicutes;c__Bacilli;g__Alicyclobacillus;Alicyclobacillus acidoterrestris (strain ATCC 49025 / DSM 3922 / CIP 106132 / NCIMB 13137 / GD3B)
1112	Ancestral	37	4	0.59	7444	5997	0.83	1472	177	178	8	354	6	619	4	LUCA;Bacteria;p__Firmicutes;c__Bacilli;o__Bacillales
1113	Ancestral	7	5	0.71	4290	3775	0.56	519	271	25	25	68	11	178	5	LUCA;Bacteria;p__Firmicutes;c__Bacilli;o__Bacillales;f__Anoxybacillaceae
1114	Extant	0	6	1	2817	2816	0.56	1	2817	1	2817	1	2817	1	2817	LUCA;Bacteria;p__Firmicutes;c__Bacilli;o__Bacillales;f__Anoxybacillaceae;Anoxybacillus flavithermus (strain DSM 21510 / WK1)
1115	Ancestral	3	6	0.82	3577	3273	0.56	308	272	17	52	39	19	102	7	LUCA;Bacteria;p__Firmicutes;c__Bacilli;o__Bacillales;f__Anoxybacillaceae;g__Geobacillus
1116	Extant	0	7	1	3419	3417	0.56	2	3368	1	3368	1	3368	1	3368	LUCA;Bacteria;p__Firmicutes;c__Bacilli;o__Bacillales;f__Anoxybacillaceae;g__Geobacillus;Geobacillus thermodenitrificans (strain NG80-2)
1117	Ancestral	2	7	0.91	3376	3185	0.56	193	400	13	60	27	35	60	11	LUCA;Bacteria;p__Firmicutes;c__Bacilli;o__Bacillales;f__Anoxybacillaceae;g__Geobacillus;s__Geobacillus thermoleovorans
1118	Extant	0	8	1	3513	3511	0.56	2	3471	1	3471	1	3471	1	3471	LUCA;Bacteria;p__Firmicutes;c__Bacilli;o__Bacillales;f__Anoxybacillaceae;g__Geobacillus;s__Geobacillus thermoleovorans;Geobacillus kaustophilus (strain HTA426)
1119	Extant	0	8	1	3414	3412	0.56	2	3375	1	3375	1	3375	1	3375	LUCA;Bacteria;p__Firmicutes;c__Bacilli;o__Bacillales;f__Anoxybacillaceae;g__Geobacillus;s__Geobacillus thermoleovorans;Geobacillus sp. (strain Y412MC61)
1120	Ancestral	3	6	0.82	3580	3246	0.56	337	255	20	34	48	16	119	6	LUCA;Bacteria;p__Firmicutes;c__Bacilli;o__Bacillales;f__Anoxybacillaceae;g__Parageobacillus
1121	Ancestral	2	7	0.91	3543	3394	0.56	149	365	9	108	17	66	37	14	LUCA;Bacteria;p__Firmicutes;c__Bacilli;o__Bacillales;f__Anoxybacillaceae;g__Parageobacillus;s__Parageobacillus thermoglucosidasius
1122	Extant	0	8	1	3602	3600	0.56	2	3538	1	3538	1	3538	1	3538	LUCA;Bacteria;p__Firmicutes;c__Bacilli;o__Bacillales;f__Anoxybacillaceae;g__Parageobacillus;s__Parageobacillus thermoglucosidasius;Geobacillus sp. (strain Y4.1MC1)
1123	Extant	0	8	1	3711	3708	0.56	3	3629	1	3629	1	3629	1	3629	LUCA;Bacteria;p__Firmicutes;c__Bacilli;o__Bacillales;f__Anoxybacillaceae;g__Parageobacillus;s__Parageobacillus thermoglucosidasius;Parageobacillus thermoglucosidasius (strain C56-YS93)
1124	Extant	0	7	1	3048	3045	0.56	3	3008	1	3008	1	3008	1	3008	LUCA;Bacteria;p__Firmicutes;c__Bacilli;o__Bacillales;f__Anoxybacillaceae;g__Parageobacillus;Geobacillus sp. (strain WCH70)
1125	Ancestral	9	5	0.76	4906	4474	0.56	441	432	13	93	28	41	115	5	LUCA;Bacteria;p__Firmicutes;c__Bacilli;o__Bacillales;g__Bacillus
1126	Extant	0	6	1	3901	3900	0.56	1	3901	1	3901	1	3901	1	3901	LUCA;Bacteria;p__Firmicutes;c__Bacilli;o__Bacillales;g__Bacillus;Bacillus amyloliquefaciens (strain ATCC 23350 / DSM 7 / BCRC 11601 / CCUG 28519 / NBRC 15535 / NRRL B-14393 / F)
1127	Extant	0	6	1	4186	4185	0.41	1	4186	1	4186	1	4186	1	4186	LUCA;Bacteria;p__Firmicutes;c__Bacilli;o__Bacillales;g__Bacillus;Bacillus atrophaeus (strain 1942)
1128	Extant	0	6	1	4389	4388	0.56	1	4389	1	4389	1	4389	1	4389	LUCA;Bacteria;p__Firmicutes;c__Bacilli;o__Bacillales;g__Bacillus;Bacillus licheniformis (strain ATCC 14580 / DSM 13 / JCM 2505 / CCUG 7422 / NBRC 12200 / NCIMB 9375 / NCTC 10341 / NRRL NRS-1264 / Gibson 46)
1129	Extant	0	6	1	3674	3673	0.56	1	3674	1	3674	1	3674	1	3674	LUCA;Bacteria;p__Firmicutes;c__Bacilli;o__Bacillales;g__Bacillus;Bacillus pumilus (strain SAFR-032)
1130	Ancestral	2	6	0.88	3936	3846	0.56	91	569	5	200	9	164	17	44	LUCA;Bacteria;p__Firmicutes;c__Bacilli;o__Bacillales;g__Bacillus;s__Bacillus spizizenii
1131	Extant	0	7	1	4054	4053	0.56	1	4054	1	4054	1	4054	1	4054	LUCA;Bacteria;p__Firmicutes;c__Bacilli;o__Bacillales;g__Bacillus;s__Bacillus spizizenii;Bacillus spizizenii (strain ATCC 23059 / NRRL B-14472 / W23)
1132	Extant	0	7	1	4226	4225	0.41	1	4226	1	4226	1	4226	1	4226	LUCA;Bacteria;p__Firmicutes;c__Bacilli;o__Bacillales;g__Bacillus;s__Bacillus spizizenii;Bacillus spizizenii (strain DSM 15029 / JCM 12233 / NBRC 101239 / NRRL B-23049 / TU-B-10)
1133	Ancestral	2	6	0.88	4019	3934	0.56	85	937	4	280	7	218	13	81	LUCA;Bacteria;p__Firmicutes;c__Bacilli;o__Bacillales;g__Bacillus;s__Bacillus subtilis
1134	Extant	0	7	1	4254	4253	0.56	1	4254	1	4254	1	4254	1	4254	LUCA;Bacteria;p__Firmicutes;c__Bacilli;o__Bacillales;g__Bacillus;s__Bacillus subtilis;Bacillus subtilis (strain 168)
1135	Extant	0	7	1	4144	4143	0.56	1	4144	1	4144	1	4144	1	4144	LUCA;Bacteria;p__Firmicutes;c__Bacilli;o__Bacillales;g__Bacillus;s__Bacillus subtilis;Bacillus subtilis (strain BSn5)
1136	Extant	0	6	1	3691	3690	0.56	1	3691	1	3691	1	3691	1	3691	LUCA;Bacteria;p__Firmicutes;c__Bacilli;o__Bacillales;g__Bacillus;Bacillus velezensis (strain DSM 23117 / BGSC 10A6 / LMG 26770 / FZB42)
1137	Ancestral	19	5	0.73	7009	6384	0.41	629	512	16	75	42	30	158	5	LUCA;Bacteria;p__Firmicutes;c__Bacilli;o__Bacillales;g__Bacillus_A
1138	Ancestral	9	6	0.87	6459	6114	0.27	347	1129	7	185	15	116	47	11	LUCA;Bacteria;p__Firmicutes;c__Bacilli;o__Bacillales;g__Bacillus_A;s__Bacillus_A anthracis
1139	Extant	0	7	1	5291	5288	0.27	3	5040	1	5040	1	5040	1	5040	LUCA;Bacteria;p__Firmicutes;c__Bacilli;o__Bacillales;g__Bacillus_A;s__Bacillus_A anthracis;Bacillus anthracis (strain A0248)
1140	Extant	0	7	1	5894	5891	0.27	3	5572	1	5572	1	5572	1	5572	LUCA;Bacteria;p__Firmicutes;c__Bacilli;o__Bacillales;g__Bacillus_A;s__Bacillus_A anthracis;Bacillus anthracis (strain CDC 684 / NRRL 3495)
1141	Extant	0	7	1	5488	5485	0.27	3	5209	1	5209	1	5209	1	5209	LUCA;Bacteria;p__Firmicutes;c__Bacilli;o__Bacillales;g__Bacillus_A;s__Bacillus_A anthracis;Bacillus anthracis str. 'Ames Ancestor'
1142	Extant	0	7	1	5596	5594	0.27	2	5389	1	5389	1	5389	1	5389	LUCA;Bacteria;p__Firmicutes;c__Bacilli;o__Bacillales;g__Bacillus_A;s__Bacillus_A anthracis;Bacillus cereus (strain 03BB102)
1143	Extant	0	7	1	5798	5794	0.27	4	5462	1	5462	1	5462	1	5462	LUCA;Bacteria;p__Firmicutes;c__Bacilli;o__Bacillales;g__Bacillus_A;s__Bacillus_A anthracis;Bacillus cereus (strain AH820)
1144	Extant	0	7	1	5637	5631	0.27	6	5133	1	5133	1	5133	1	5133	LUCA;Bacteria;p__Firmicutes;c__Bacilli;o__Bacillales;g__Bacillus_A;s__Bacillus_A anthracis;Bacillus cereus (strain ZK / E33L)
1145	Extant	0	7	1	5520	5516	0.27	4	5183	1	5183	1	5183	1	5183	LUCA;Bacteria;p__Firmicutes;c__Bacilli;o__Bacillales;g__Bacillus_A;s__Bacillus_A anthracis;Bacillus cereus var. anthracis (strain CI)
1146	Extant	0	7	1	4792	4790	0.27	2	4730	1	4730	1	4730	1	4730	LUCA;Bacteria;p__Firmicutes;c__Bacilli;o__Bacillales;g__Bacillus_A;s__Bacillus_A anthracis;Bacillus thuringiensis (strain Al Hakam)
1147	Extant	0	7	1	5167	5165	0.27	2	5087	1	5087	1	5087	1	5087	LUCA;Bacteria;p__Firmicutes;c__Bacilli;o__Bacillales;g__Bacillus_A;s__Bacillus_A anthracis;Bacillus thuringiensis subsp. konkukian (strain 97-27)
1148	Ancestral	3	6	0.87	5551	5345	0.27	207	1021	7	210	14	108	35	22	LUCA;Bacteria;p__Firmicutes;c__Bacilli;o__Bacillales;g__Bacillus_A;s__Bacillus_A cereus
1149	Extant	0	7	1	5240	5238	0.27	2	5219	1	5219	1	5219	1	5219	LUCA;Bacteria;p__Firmicutes;c__Bacilli;o__Bacillales;g__Bacillus_A;s__Bacillus_A cereus;Bacillus cereus (strain ATCC 14579 / DSM 31 / CCUG 7414 / JCM 2152 / NBRC 15305 / NCIMB 9373 / NCTC 2599 / NRRL B-3711)
1150	Extant	0	7	1	5394	5393	0.27	1	5394	1	5394	1	5394	1	5394	LUCA;Bacteria;p__Firmicutes;c__Bacilli;o__Bacillales;g__Bacillus_A;s__Bacillus_A cereus;Bacillus cereus (strain B4264)
1151	Extant	0	7	1	5324	5322	0.27	2	5053	1	5053	1	5053	1	5053	LUCA;Bacteria;p__Firmicutes;c__Bacilli;o__Bacillales;g__Bacillus_A;s__Bacillus_A cereus;Bacillus thuringiensis (strain BMB171)
1152	Extant	0	6	1	3839	3837	0.41	2	3828	1	3828	1	3828	1	3828	LUCA;Bacteria;p__Firmicutes;c__Bacilli;o__Bacillales;g__Bacillus_A;Bacillus cytotoxicus (strain DSM 22905 / CIP 110041 / 391-98 / NVH 391-98)
1153	Extant	0	6	1	5650	5645	0.27	5	5155	1	5155	1	5155	1	5155	LUCA;Bacteria;p__Firmicutes;c__Bacilli;o__Bacillales;g__Bacillus_A;Bacillus mycoides (strain KBAB4)
1154	Ancestral	4	6	0.87	6140	5833	0.27	307	1030	5	338	10	174	39	15	LUCA;Bacteria;p__Firmicutes;c__Bacilli;o__Bacillales;g__Bacillus_A;s__Bacillus_A paranthracis
1155	Extant	0	7	1	5757	5752	0.27	5	5399	1	5399	1	5399	1	5399	LUCA;Bacteria;p__Firmicutes;c__Bacilli;o__Bacillales;g__Bacillus_A;s__Bacillus_A paranthracis;Bacillus cereus (strain AH187)
1156	Extant	0	7	1	5826	5824	0.27	2	5586	1	5586	1	5586	1	5586	LUCA;Bacteria;p__Firmicutes;c__Bacilli;o__Bacillales;g__Bacillus_A;s__Bacillus_A paranthracis;Bacillus cereus (strain ATCC 10987 / NRS 248)
1157	Extant	0	7	1	5458	5455	0.27	3	5170	1	5170	1	5170	1	5170	LUCA;Bacteria;p__Firmicutes;c__Bacilli;o__Bacillales;g__Bacillus_A;s__Bacillus_A paranthracis;Bacillus cereus (strain Q1)
1158	Extant	0	7	1	5738	5735	0.27	3	5424	1	5424	1	5424	1	5424	LUCA;Bacteria;p__Firmicutes;c__Bacilli;o__Bacillales;g__Bacillus_A;s__Bacillus_A paranthracis;Bacillus thuringiensis subsp. finitimus (strain YBT-020)
1159	Extant	0	6	1	5844	5841	0.27	3	5475	1	5475	1	5475	1	5475	LUCA;Bacteria;p__Firmicutes;c__Bacilli;o__Bacillales;g__Bacillus_A;Bacillus cereus (strain G9842)
1160	Ancestral	2	5	0.79	4965	4708	0.56	257	534	14	67	33	38	75	12	LUCA;Bacteria;p__Firmicutes;c__Bacilli;o__Bacillales;s__Priestia megaterium
1161	Extant	0	6	1	5622	5614	0.21	8	5126	1	5126	1	5126	1	5126	LUCA;Bacteria;p__Firmicutes;c__Bacilli;o__Bacillales;s__Priestia megaterium;Priestia megaterium (strain ATCC 12872 / QMB1551)
1162	Extant	0	6	1	5124	5123	0.41	1	5124	1	5124	1	5124	1	5124	LUCA;Bacteria;p__Firmicutes;c__Bacilli;o__Bacillales;s__Priestia megaterium;Priestia megaterium (strain DSM 319 / IMG 1521)
1163	Ancestral	2	4	0.72	3560	2944	0.83	617	99	63	12	127	7	241	4	LUCA;Bacteria;p__Firmicutes;c__Bacilli;f__Planococcaceae
1164	Extant	0	5	1	4750	4748	0	2	4563	1	4563	1	4563	1	4563	LUCA;Bacteria;p__Firmicutes;c__Bacilli;f__Planococcaceae;Lysinibacillus sphaericus (strain C3-41)
1165	Extant	0	5	1	3811	3809	0.28	2	3798	1	3798	1	3798	1	3798	LUCA;Bacteria;p__Firmicutes;c__Bacilli;f__Planococcaceae;Solibacillus silvestris (strain StLB046)
1166	Ancestral	2	4	0.72	3705	3089	0.7	625	124	53	13	119	7	241	4	LUCA;Bacteria;p__Firmicutes;c__Bacilli;o__Bacillales_B
1167	Extant	0	5	1	2939	2938	0.56	1	2939	1	2939	1	2939	1	2939	LUCA;Bacteria;p__Firmicutes;c__Bacilli;o__Bacillales_B;Weizmannia coagulans (strain 2-6)
1168	Extant	0	5	1	4933	4861	0.56	72	430	9	147	19	75	35	43	LUCA;Bacteria;p__Firmicutes;c__Bacilli;o__Bacillales_B;Niallia circulans
1169	Ancestral	2	4	0.72	2814	2374	0.83	447	86	39	14	85	8	174	4	LUCA;Bacteria;p__Firmicutes;c__Bacilli;f__Amphibacillaceae
1170	Extant	0	5	1	2383	2382	0.56	1	2383	1	2383	1	2383	1	2383	LUCA;Bacteria;p__Firmicutes;c__Bacilli;f__Amphibacillaceae;Amphibacillus xylanus (strain ATCC 51415 / DSM 6626 / JCM 7361 / LMG 17667 / NBRC 15112 / Ep01)
1171	Extant	0	5	1	3489	3488	0.56	1	3489	1	3489	1	3489	1	3489	LUCA;Bacteria;p__Firmicutes;c__Bacilli;f__Amphibacillaceae;Oceanobacillus iheyensis (strain DSM 14371 / CIP 107618 / JCM 11309 / KCTC 3954 / HTE831)
1172	Ancestral	6	4	0.63	5280	4376	0.83	926	150	76	12	176	7	359	4	LUCA;Bacteria;p__Firmicutes;c__Bacilli;o__Bacillales_H
1173	Ancestral	4	5	0.81	4909	4152	0.7	773	182	54	15	133	7	290	4	LUCA;Bacteria;p__Firmicutes;c__Bacilli;o__Bacillales_H;f__Bacillaceae_D
1174	Extant	0	6	1	4102	4101	0.56	1	4102	1	4102	1	4102	1	4102	LUCA;Bacteria;p__Firmicutes;c__Bacilli;o__Bacillales_H;f__Bacillaceae_D;Alkalihalobacillus clausii (strain KSM-K16)
1175	Extant	0	6	1	4695	4578	0.19	117	276	16	84	30	51	55	23	LUCA;Bacteria;p__Firmicutes;c__Bacilli;o__Bacillales_H;f__Bacillaceae_D;Alkalihalobacillus akibai (strain ATCC 43226 / DSM 21942 / CIP 109018 / JCM 9157 / 1139)
1176	Extant	0	6	1	4002	4001	0.56	1	4002	1	4002	1	4002	1	4002	LUCA;Bacteria;p__Firmicutes;c__Bacilli;o__Bacillales_H;f__Bacillaceae_D;Alkalihalobacillus halodurans (strain ATCC BAA-125 / DSM 18197 / FERM 7344 / JCM 9153 / C-125)
1177	Extant	0	6	1	4310	4307	0.19	3	3900	1	3900	1	3900	1	3900	LUCA;Bacteria;p__Firmicutes;c__Bacilli;o__Bacillales_H;f__Bacillaceae_D;Alkalihalobacillus pseudofirmus (strain ATCC BAA-2126 / JCM 17055 / OF4)
1178	Ancestral	2	5	0.81	3331	2792	0.83	543	104	35	17	91	7	202	4	LUCA;Bacteria;p__Firmicutes;c__Bacilli;o__Bacillales_H;f__Salisediminibacteriaceae
1179	Extant	0	6	1	4251	4250	0.19	1	4251	1	4251	1	4251	1	4251	LUCA;Bacteria;p__Firmicutes;c__Bacilli;o__Bacillales_H;f__Salisediminibacteriaceae;Evansella cellulosilytica (strain ATCC 21833 / DSM 2522 / FERM P-1141 / JCM 9156 / N-4)
1180	Extant	0	6	1	3231	3230	0.56	1	3231	1	3231	1	3231	1	3231	LUCA;Bacteria;p__Firmicutes;c__Bacilli;o__Bacillales_H;f__Salisediminibacteriaceae;Bacillus selenitireducens (strain ATCC 700615 / DSM 15326 / MLS10)
1181	Extant	0	4	1	5887	5886	0	1	5887	1	5887	1	5887	1	5887	LUCA;Bacteria;p__Firmicutes;c__Bacilli;Brevibacillus brevis (strain 47 / JCM 6285 / NBRC 100599)
1182	Extant	0	4	1	1686	1685	0	1	1686	1	1686	1	1686	1	1686	LUCA;Bacteria;p__Firmicutes;c__Bacilli;Erysipelothrix rhusiopathiae (strain Fujisawa)
1183	Ancestral	3	4	0.65	2587	2197	0.83	394	172	38	13	82	8	163	4	LUCA;Bacteria;p__Firmicutes;c__Bacilli;f__Exiguobacteraceae
1184	Extant	0	5	1	3020	3019	0.35	1	3020	1	3020	1	3020	1	3020	LUCA;Bacteria;p__Firmicutes;c__Bacilli;f__Exiguobacteraceae;Exiguobacterium sp. (strain ATCC BAA-1283 / AT1b)
1185	Ancestral	2	5	0.83	2770	2622	0.56	148	285	11	77	23	29	52	10	LUCA;Bacteria;p__Firmicutes;c__Bacilli;f__Exiguobacteraceae;g__Exiguobacterium_A
1186	Extant	0	6	1	2768	2767	0.56	1	2768	1	2768	1	2768	1	2768	LUCA;Bacteria;p__Firmicutes;c__Bacilli;f__Exiguobacteraceae;g__Exiguobacterium_A;Exiguobacterium antarcticum (strain B7)
1187	Extant	0	6	1	3005	3002	0.56	3	2997	1	2997	1	2997	1	2997	LUCA;Bacteria;p__Firmicutes;c__Bacilli;f__Exiguobacteraceae;g__Exiguobacterium_A;Exiguobacterium sibiricum (strain DSM 17290 / CIP 109462 / JCM 13490 / 255-15)
1188	Extant	0	4	1	3135	3134	0.56	1	3135	1	3135	1	3135	1	3135	LUCA;Bacteria;p__Firmicutes;c__Bacilli;Kyrpidia tusciae (strain DSM 2912 / NBRC 15312 / T2)
1189	Ancestral	144	4	0.57	6110	4849	0.83	1286	39	182	8	328	6	547	4	LUCA;Bacteria;p__Firmicutes;c__Bacilli;o__Lactobacillales
1190	Extant	0	5	1	1682	1681	0.43	1	1682	1	1682	1	1682	1	1682	LUCA;Bacteria;p__Firmicutes;c__Bacilli;o__Lactobacillales;Aerococcus urinae (strain ACS-120-V-Col10a)
1191	Extant	0	5	1	2474	2472	0.56	2	2420	1	2420	1	2420	1	2420	LUCA;Bacteria;p__Firmicutes;c__Bacilli;o__Lactobacillales;Carnobacterium sp. (strain 17-4)
1192	Ancestral	10	5	0.71	3601	2952	0.83	660	68	68	11	142	6	264	4	LUCA;Bacteria;p__Firmicutes;c__Bacilli;o__Lactobacillales;f__Enterococcaceae
1193	Ancestral	3	6	0.86	2949	2798	0.43	152	491	5	201	9	76	29	11	LUCA;Bacteria;p__Firmicutes;c__Bacilli;o__Lactobacillales;f__Enterococcaceae;s__Enterococcus faecalis
1194	Extant	0	7	1	3008	3004	0.29	4	2879	1	2879	1	2879	1	2879	LUCA;Bacteria;p__Firmicutes;c__Bacilli;o__Lactobacillales;f__Enterococcaceae;s__Enterococcus faecalis;Enterococcus faecalis (strain 62)
1195	Extant	0	7	1	2578	2577	0.43	1	2578	1	2578	1	2578	1	2578	LUCA;Bacteria;p__Firmicutes;c__Bacilli;o__Lactobacillales;f__Enterococcaceae;s__Enterococcus faecalis;Enterococcus faecalis (strain ATCC 47077 / OG1RF)
1196	Extant	0	7	1	3239	3235	0.29	4	3096	1	3096	1	3096	1	3096	LUCA;Bacteria;p__Firmicutes;c__Bacilli;o__Lactobacillales;f__Enterococcaceae;s__Enterococcus faecalis;Enterococcus faecalis (strain ATCC 700802 / V583)
1197	Ancestral	3	6	0.82	2602	2238	0.56	366	84	36	17	76	9	146	5	LUCA;Bacteria;p__Firmicutes;c__Bacilli;o__Lactobacillales;f__Enterococcaceae;g__Enterococcus_B
1198	Ancestral	2	7	0.91	2722	2571	0.43	154	214	12	77	21	34	45	12	LUCA;Bacteria;p__Firmicutes;c__Bacilli;o__Lactobacillales;f__Enterococcaceae;g__Enterococcus_B;s__Enterococcus_B faecium
1199	Extant	0	8	1	3114	3110	0.29	4	2703	1	2703	1	2703	2	283	LUCA;Bacteria;p__Firmicutes;c__Bacilli;o__Lactobacillales;f__Enterococcaceae;g__Enterococcus_B;s__Enterococcus_B faecium;Enterococcus faecium (strain ATCC BAA-472 / TX0016 / DO)
1200	Extant	0	8	1	2817	2813	0.29	4	2745	1	2745	1	2745	1	2745	LUCA;Bacteria;p__Firmicutes;c__Bacilli;o__Lactobacillales;f__Enterococcaceae;g__Enterococcus_B;s__Enterococcus_B faecium;Enterococcus faecium (strain Aus0004)
1201	Extant	0	7	1	2368	2355	0.43	13	421	4	329	5	251	9	106	LUCA;Bacteria;p__Firmicutes;c__Bacilli;o__Lactobacillales;f__Enterococcaceae;g__Enterococcus_B;Enterococcus thailandicus
1202	Extant	0	6	1	2376	2354	0.43	22	2196	1	2196	1	2196	1	2196	LUCA;Bacteria;p__Firmicutes;c__Bacilli;o__Lactobacillales;f__Enterococcaceae;Enterococcus italicus (strain DSM 15952 / CCUG 50447 / LMG 22039 / TP 1.5)
1203	Ancestral	2	6	0.86	1586	1477	0.56	110	136	11	39	22	21	41	10	LUCA;Bacteria;p__Firmicutes;c__Bacilli;o__Lactobacillales;f__Enterococcaceae;s__Melissococcus plutonius
1204	Extant	0	7	1	1911	1909	0.29	2	1771	1	1771	1	1771	1	1771	LUCA;Bacteria;p__Firmicutes;c__Bacilli;o__Lactobacillales;f__Enterococcaceae;s__Melissococcus plutonius;Melissococcus plutonius (strain ATCC 35311 / CIP 104052 / LMG 20360 / NCIMB 702443)
1205	Extant	0	7	1	1709	1708	0.29	1	1709	1	1709	1	1709	1	1709	LUCA;Bacteria;p__Firmicutes;c__Bacilli;o__Lactobacillales;f__Enterococcaceae;s__Melissococcus plutonius;Melissococcus plutonius (strain DAT561)
1206	Extant	0	6	1	2505	2504	0.29	1	2505	1	2505	1	2505	1	2505	LUCA;Bacteria;p__Firmicutes;c__Bacilli;o__Lactobacillales;f__Enterococcaceae;Tetragenococcus halophilus (strain DSM 20338 / JCM 20259 / NCIMB 9735 / NBRC 12172)
1207	Ancestral	43	5	0.7	3864	3161	0.83	722	63	81	10	160	6	296	4	LUCA;Bacteria;p__Firmicutes;c__Bacilli;o__Lactobacillales;f__Lactobacillaceae
1208	Extant	0	6	1	1259	1256	0.3	3	1193	1	1193	1	1193	1	1193	LUCA;Bacteria;p__Firmicutes;c__Bacilli;o__Lactobacillales;f__Lactobacillaceae;Fructilactobacillus sanfranciscensis (strain TMW 1.1304)
1209	Ancestral	4	6	0.8	2836	2538	0.56	302	120	30	24	59	14	113	6	LUCA;Bacteria;p__Firmicutes;c__Bacilli;o__Lactobacillales;f__Lactobacillaceae;g__Lacticaseibacillus
1210	Ancestral	2	7	0.9	2750	2599	0.3	152	296	13	53	26	28	54	11	LUCA;Bacteria;p__Firmicutes;c__Bacilli;o__Lactobacillales;f__Lactobacillaceae;g__Lacticaseibacillus;s__Lacticaseibacillus paracasei
1211	Extant	0	8	1	3163	3161	0.2	2	3100	1	3100	1	3100	1	3100	LUCA;Bacteria;p__Firmicutes;c__Bacilli;o__Lactobacillales;f__Lactobacillaceae;g__Lacticaseibacillus;s__Lacticaseibacillus paracasei;Lacticaseibacillus casei (strain BD-II)
1212	Extant	0	8	1	2706	2704	0.2	2	2686	1	2686	1	2686	1	2686	LUCA;Bacteria;p__Firmicutes;c__Bacilli;o__Lactobacillales;f__Lactobacillaceae;g__Lacticaseibacillus;s__Lacticaseibacillus paracasei;Lacticaseibacillus paracasei (strain ATCC 334 / BCRC 17002 / CCUG 31169 / CIP 107868 / KCTC 3260 / NRRL B-441)
1213	Ancestral	2	7	0.9	2788	2606	0.3	182	153	21	44	35	31	65	10	LUCA;Bacteria;p__Firmicutes;c__Bacilli;o__Lactobacillales;f__Lactobacillaceae;g__Lacticaseibacillus;s__Lacticaseibacillus rhamnosus
1214	Extant	0	8	1	2877	2876	0.2	1	2877	1	2877	1	2877	1	2877	LUCA;Bacteria;p__Firmicutes;c__Bacilli;o__Lactobacillales;f__Lactobacillaceae;g__Lacticaseibacillus;s__Lacticaseibacillus rhamnosus;Lacticaseibacillus rhamnosus (strain ATCC 53103 / LMG 18243 / GG)
1215	Extant	0	8	1	2952	2950	0.2	2	2875	1	2875	1	2875	1	2875	LUCA;Bacteria;p__Firmicutes;c__Bacilli;o__Lactobacillales;f__Lactobacillaceae;g__Lacticaseibacillus;s__Lacticaseibacillus rhamnosus;Lacticaseibacillus rhamnosus (strain Lc 705)
1216	Ancestral	3	6	0.85	3094	2997	0.3	99	684	5	211	8	139	15	35	LUCA;Bacteria;p__Firmicutes;c__Bacilli;o__Lactobacillales;f__Lactobacillaceae;s__Lactiplantibacillus plantarum
1217	Extant	0	7	1	3090	3086	0.3	4	3040	1	3040	1	3040	1	3040	LUCA;Bacteria;p__Firmicutes;c__Bacilli;o__Lactobacillales;f__Lactobacillaceae;s__Lactiplantibacillus plantarum;Lactiplantibacillus plantarum (strain ATCC BAA-793 / NCIMB 8826 / WCFS1)
1218	Extant	0	7	1	2947	2946	0.3	1	2947	1	2947	1	2947	1	2947	LUCA;Bacteria;p__Firmicutes;c__Bacilli;o__Lactobacillales;f__Lactobacillaceae;s__Lactiplantibacillus plantarum;Lactiplantibacillus plantarum (strain JDM1)
1219	Extant	0	7	1	3027	3025	0.15	2	2985	1	2985	1	2985	1	2985	LUCA;Bacteria;p__Firmicutes;c__Bacilli;o__Lactobacillales;f__Lactobacillaceae;s__Lactiplantibacillus plantarum;Lactiplantibacillus plantarum (strain ST-III)
1220	Ancestral	13	6	0.81	2488	2150	0.56	341	166	23	23	50	10	119	4	LUCA;Bacteria;p__Firmicutes;c__Bacilli;o__Lactobacillales;f__Lactobacillaceae;g__Lactobacillus
1221	Extant	0	7	1	1861	1860	0.19	1	1861	1	1861	1	1861	1	1861	LUCA;Bacteria;p__Firmicutes;c__Bacilli;o__Lactobacillales;f__Lactobacillaceae;g__Lactobacillus;Lactobacillus acidophilus (strain ATCC 700396 / NCK56 / N2 / NCFM)
1222	Ancestral	2	7	0.91	1769	1681	0.3	88	263	7	66	15	34	28	12	LUCA;Bacteria;p__Firmicutes;c__Bacilli;o__Lactobacillales;f__Lactobacillaceae;g__Lactobacillus;s__Lactobacillus amylovorus
1223	Extant	0	8	1	2020	2019	0.19	1	2020	1	2020	1	2020	1	2020	LUCA;Bacteria;p__Firmicutes;c__Bacilli;o__Lactobacillales;f__Lactobacillaceae;g__Lactobacillus;s__Lactobacillus amylovorus;Lactobacillus amylovorus (strain GRL 1112)
1224	Extant	0	8	1	1911	1908	0.19	3	1834	1	1834	1	1834	1	1834	LUCA;Bacteria;p__Firmicutes;c__Bacilli;o__Lactobacillales;f__Lactobacillaceae;g__Lactobacillus;s__Lactobacillus amylovorus;Lactobacillus amylovorus (strain GRL 1118)
1225	Extant	0	7	1	2001	2000	0.19	1	2001	1	2001	1	2001	1	2001	LUCA;Bacteria;p__Firmicutes;c__Bacilli;o__Lactobacillales;f__Lactobacillaceae;g__Lactobacillus;Lactobacillus crispatus (strain ST1)
1226	Ancestral	4	7	0.91	1858	1727	0.3	132	134	13	43	22	28	45	8	LUCA;Bacteria;p__Firmicutes;c__Bacilli;o__Lactobacillales;f__Lactobacillaceae;g__Lactobacillus;s__Lactobacillus delbrueckii
1227	Extant	0	8	1	1761	1760	0.19	1	1761	1	1761	1	1761	1	1761	LUCA;Bacteria;p__Firmicutes;c__Bacilli;o__Lactobacillales;f__Lactobacillaceae;g__Lactobacillus;s__Lactobacillus delbrueckii;Lactobacillus delbrueckii subsp. bulgaricus (strain 2038)
1228	Extant	0	8	1	2014	2013	0.09	1	2014	1	2014	1	2014	1	2014	LUCA;Bacteria;p__Firmicutes;c__Bacilli;o__Lactobacillales;f__Lactobacillaceae;g__Lactobacillus;s__Lactobacillus delbrueckii;Lactobacillus delbrueckii subsp. bulgaricus (strain ATCC 11842 / DSM 20081 / BCRC 10696 / JCM 1002 / NBRC 13953 / NCIMB 11778 / NCTC 12712 / WDCM 00102 / Lb 14)
1229	Extant	0	8	1	1679	1678	0.19	1	1679	1	1679	1	1679	1	1679	LUCA;Bacteria;p__Firmicutes;c__Bacilli;o__Lactobacillales;f__Lactobacillaceae;g__Lactobacillus;s__Lactobacillus delbrueckii;Lactobacillus delbrueckii subsp. bulgaricus (strain ATCC BAA-365 / Lb-18)
1230	Extant	0	8	1	1997	1995	0.19	2	1991	1	1991	1	1991	1	1991	LUCA;Bacteria;p__Firmicutes;c__Bacilli;o__Lactobacillales;f__Lactobacillaceae;g__Lactobacillus;s__Lactobacillus delbrueckii;Lactobacillus delbrueckii subsp. bulgaricus (strain ND02)
1231	Extant	0	7	1	1694	1693	0.3	1	1694	1	1694	1	1694	1	1694	LUCA;Bacteria;p__Firmicutes;c__Bacilli;o__Lactobacillales;f__Lactobacillaceae;g__Lactobacillus;Lactobacillus gasseri (strain ATCC 33323 / DSM 20243 / BCRC 14619 / CIP 102991 / JCM 1131 / KCTC 3163 / NCIMB 11718 / NCTC 13722 / AM63)
1232	Extant	0	7	1	1576	1575	0.3	1	1576	1	1576	1	1576	1	1576	LUCA;Bacteria;p__Firmicutes;c__Bacilli;o__Lactobacillales;f__Lactobacillaceae;g__Lactobacillus;Lactobacillus helveticus (strain DPC 4571)
1233	Ancestral	2	7	0.91	1706	1586	0.43	120	146	9	47	18	29	39	9	LUCA;Bacteria;p__Firmicutes;c__Bacilli;o__Lactobacillales;f__Lactobacillaceae;g__Lactobacillus;s__Lactobacillus johnsonii
1234	Extant	0	8	1	1812	1811	0.19	1	1812	1	1812	1	1812	1	1812	LUCA;Bacteria;p__Firmicutes;c__Bacilli;o__Lactobacillales;f__Lactobacillaceae;g__Lactobacillus;s__Lactobacillus johnsonii;Lactobacillus johnsonii (strain CNCM I-12250 / La1 / NCC 533)
1235	Extant	0	8	1	1728	1725	0.19	3	1701	1	1701	1	1701	1	1701	LUCA;Bacteria;p__Firmicutes;c__Bacilli;o__Lactobacillales;f__Lactobacillaceae;g__Lactobacillus;s__Lactobacillus johnsonii;Lactobacillus johnsonii (strain FI9785)
1236	Extant	0	7	1	2133	2130	0.19	3	1882	1	1882	1	1882	2	197	LUCA;Bacteria;p__Firmicutes;c__Bacilli;o__Lactobacillales;f__Lactobacillaceae;g__Lactobacillus;Lactobacillus kefiranofaciens (strain ZW3)
1237	Extant	0	6	1	1872	1871	0.3	1	1872	1	1872	1	1872	1	1872	LUCA;Bacteria;p__Firmicutes;c__Bacilli;o__Lactobacillales;f__Lactobacillaceae;Latilactobacillus sakei subsp. sakei (strain 23K)
1238	Extant	0	6	1	2360	2356	0.3	4	2287	1	2287	1	2287	1	2287	LUCA;Bacteria;p__Firmicutes;c__Bacilli;o__Lactobacillales;f__Lactobacillaceae;Lentilactobacillus buchneri (strain NRRL B-30929)
1239	Ancestral	6	6	0.85	2232	2037	0.43	195	230	7	103	14	30	52	6	LUCA;Bacteria;p__Firmicutes;c__Bacilli;o__Lactobacillales;f__Lactobacillaceae;g__Leuconostoc
1240	Extant	0	7	1	1690	1685	0.3	5	1548	1	1548	1	1548	1	1548	LUCA;Bacteria;p__Firmicutes;c__Bacilli;o__Lactobacillales;f__Lactobacillaceae;g__Leuconostoc;Leuconostoc carnosum (strain JB16)
1241	Extant	0	7	1	1812	1807	0.3	5	1696	1	1696	1	1696	1	1696	LUCA;Bacteria;p__Firmicutes;c__Bacilli;o__Lactobacillales;f__Lactobacillaceae;g__Leuconostoc;Leuconostoc citreum (strain KM20)
1242	Extant	0	7	1	1795	1794	0.3	1	1795	1	1795	1	1795	1	1795	LUCA;Bacteria;p__Firmicutes;c__Bacilli;o__Lactobacillales;f__Lactobacillaceae;g__Leuconostoc;Leuconostoc gelidum (strain JB7)
1243	Extant	0	7	1	1910	1909	0.15	1	1910	1	1910	1	1910	1	1910	LUCA;Bacteria;p__Firmicutes;c__Bacilli;o__Lactobacillales;f__Lactobacillaceae;g__Leuconostoc;Leuconostoc gelidum subsp. gasicomitatum (strain DSM 15947 / CCUG 46042 / CECT 5767 / JCM 12535 / LMG 18811 / NBRC 113245 / TB1-10)
1244	Extant	0	7	1	1853	1852	0.3	1	1853	1	1853	1	1853	1	1853	LUCA;Bacteria;p__Firmicutes;c__Bacilli;o__Lactobacillales;f__Lactobacillaceae;g__Leuconostoc;Leuconostoc sp. (strain C2)
1245	Extant	0	7	1	2002	2000	0.3	2	1969	1	1969	1	1969	1	1969	LUCA;Bacteria;p__Firmicutes;c__Bacilli;o__Lactobacillales;f__Lactobacillaceae;g__Leuconostoc;Leuconostoc mesenteroides subsp. mesenteroides (strain ATCC 8293 / DSM 20343 / BCRC 11652 / CCM 1803 / JCM 6124 / NCDO 523 / NBRC 100496 / NCIMB 8023 / NCTC 12954 / NRRL B-1118 / 37Y)
1246	Extant	0	6	1	2199	2196	0.3	3	2167	1	2167	1	2167	1	2167	LUCA;Bacteria;p__Firmicutes;c__Bacilli;o__Lactobacillales;f__Lactobacillaceae;Levilactobacillus brevis (strain ATCC 367 / BCRC 12310 / CIP 105137 / JCM 1170 / LMG 11437 / NCIMB 947 / NCTC 947)
1247	Ancestral	3	6	0.81	1745	1470	0.83	279	44	39	12	69	8	120	4	LUCA;Bacteria;p__Firmicutes;c__Bacilli;o__Lactobacillales;f__Lactobacillaceae;g__Ligilactobacillus
1248	Extant	0	7	1	1843	1842	0.3	1	1843	1	1843	1	1843	1	1843	LUCA;Bacteria;p__Firmicutes;c__Bacilli;o__Lactobacillales;f__Lactobacillaceae;g__Ligilactobacillus;Ligilactobacillus ruminis (strain ATCC 27782 / RF3)
1249	Ancestral	2	7	0.91	1681	1550	0.56	131	146	18	25	34	17	57	10	LUCA;Bacteria;p__Firmicutes;c__Bacilli;o__Lactobacillales;f__Lactobacillaceae;g__Ligilactobacillus;s__Ligilactobacillus salivarius
1250	Extant	0	8	1	1532	1528	0.3	4	1330	1	1330	1	1330	2	161	LUCA;Bacteria;p__Firmicutes;c__Bacilli;o__Lactobacillales;f__Lactobacillaceae;g__Ligilactobacillus;s__Ligilactobacillus salivarius;Ligilactobacillus salivarius (strain CECT 5713)
1251	Extant	0	8	1	2001	1997	0.3	4	1701	1	1701	1	1701	2	222	LUCA;Bacteria;p__Firmicutes;c__Bacilli;o__Lactobacillales;f__Lactobacillaceae;g__Ligilactobacillus;s__Ligilactobacillus salivarius;Ligilactobacillus salivarius (strain UCC118)
1252	Ancestral	5	6	0.81	2027	1822	0.56	207	148	18	25	37	15	75	6	LUCA;Bacteria;p__Firmicutes;c__Bacilli;o__Lactobacillales;f__Lactobacillaceae;g__Limosilactobacillus
1253	Ancestral	2	7	0.9	1490	1343	0.83	149	102	18	18	36	13	63	7	LUCA;Bacteria;p__Firmicutes;c__Bacilli;o__Lactobacillales;f__Lactobacillaceae;g__Limosilactobacillus;s__Limosilactobacillus fermentum
1254	Extant	0	8	1	1041	1040	0.3	1	1041	1	1041	1	1041	1	1041	LUCA;Bacteria;p__Firmicutes;c__Bacilli;o__Lactobacillales;f__Lactobacillaceae;g__Limosilactobacillus;s__Limosilactobacillus fermentum;Limosilactobacillus fermentum (strain CECT 5716 / Lc40)
1255	Extant	0	8	1	1818	1817	0.3	1	1818	1	1818	1	1818	1	1818	LUCA;Bacteria;p__Firmicutes;c__Bacilli;o__Lactobacillales;f__Lactobacillaceae;g__Limosilactobacillus;s__Limosilactobacillus fermentum;Limosilactobacillus fermentum (strain NBRC 3956 / LMG 18251)
1256	Ancestral	2	7	0.9	1801	1754	0.3	47	361	5	95	10	55	18	27	LUCA;Bacteria;p__Firmicutes;c__Bacilli;o__Lactobacillales;f__Lactobacillaceae;g__Limosilactobacillus;s__Limosilactobacillus reuteri
1257	Extant	0	8	1	1864	1863	0.3	1	1864	1	1864	1	1864	1	1864	LUCA;Bacteria;p__Firmicutes;c__Bacilli;o__Lactobacillales;f__Lactobacillaceae;g__Limosilactobacillus;s__Limosilactobacillus reuteri;Limosilactobacillus reuteri (strain DSM 20016)
1258	Extant	0	8	1	1792	1791	0.3	1	1792	1	1792	1	1792	1	1792	LUCA;Bacteria;p__Firmicutes;c__Bacilli;o__Lactobacillales;f__Lactobacillaceae;g__Limosilactobacillus;s__Limosilactobacillus reuteri;Limosilactobacillus reuteri (strain JCM 1112)
1259	Extant	0	7	1	2190	2185	0.3	5	2136	1	2136	1	2136	1	2136	LUCA;Bacteria;p__Firmicutes;c__Bacilli;o__Lactobacillales;f__Lactobacillaceae;g__Limosilactobacillus;Limosilactobacillus reuteri (strain ATCC 55730 / SD2112)
1260	Extant	0	6	1	1682	1681	0.3	1	1682	1	1682	1	1682	1	1682	LUCA;Bacteria;p__Firmicutes;c__Bacilli;o__Lactobacillales;f__Lactobacillaceae;Oenococcus oeni (strain ATCC BAA-331 / PSU-1)
1261	Ancestral	2	6	0.85	1775	1538	0.7	240	93	19	18	45	9	94	5	LUCA;Bacteria;p__Firmicutes;c__Bacilli;o__Lactobacillales;f__Lactobacillaceae;g__Pediococcus
1262	Extant	0	7	1	1876	1867	0.3	9	1738	1	1738	1	1738	1	1738	LUCA;Bacteria;p__Firmicutes;c__Bacilli;o__Lactobacillales;f__Lactobacillaceae;g__Pediococcus;Pediococcus claussenii (strain ATCC BAA-344 / DSM 14800 / JCM 18046 / KCTC 3811 / P06)
1263	Extant	0	7	1	1755	1754	0.3	1	1755	1	1755	1	1755	1	1755	LUCA;Bacteria;p__Firmicutes;c__Bacilli;o__Lactobacillales;f__Lactobacillaceae;g__Pediococcus;Pediococcus pentosaceus (strain ATCC 25745 / CCUG 21536 / LMG 10740 / 183-1w)
1264	Ancestral	2	6	0.85	1300	1093	0.83	211	57	29	13	51	7	89	4	LUCA;Bacteria;p__Firmicutes;c__Bacilli;o__Lactobacillales;f__Lactobacillaceae;g__Weissella
1265	Extant	0	7	1	1346	1344	0.3	2	1324	1	1324	1	1324	1	1324	LUCA;Bacteria;p__Firmicutes;c__Bacilli;o__Lactobacillales;f__Lactobacillaceae;g__Weissella;Weissella koreensis (strain KACC 15510)
1266	Extant	0	7	1	1462	1455	0.3	7	506	2	459	3	205	5	88	LUCA;Bacteria;p__Firmicutes;c__Bacilli;o__Lactobacillales;f__Lactobacillaceae;g__Weissella;Weissella viridescens
1267	Ancestral	12	5	0.73	3342	3153	0.56	191	611	5	207	9	101	31	10	LUCA;Bacteria;p__Firmicutes;c__Bacilli;o__Lactobacillales;g__Listeria
1268	Extant	0	6	1	3032	3030	0.43	2	2955	1	2955	1	2955	1	2955	LUCA;Bacteria;p__Firmicutes;c__Bacilli;o__Lactobacillales;g__Listeria;Listeria innocua serovar 6a (strain ATCC BAA-680 / CLIP 11262)
1269	Extant	0	6	1	2805	2804	0.56	1	2805	1	2805	1	2805	1	2805	LUCA;Bacteria;p__Firmicutes;c__Bacilli;o__Lactobacillales;g__Listeria;Listeria ivanovii (strain ATCC BAA-678 / PAM 55)
1270	Ancestral	3	6	0.86	2971	2920	0.56	51	613	3	458	5	164	10	63	LUCA;Bacteria;p__Firmicutes;c__Bacilli;o__Lactobacillales;g__Listeria;s__Listeria monocytogenes
1271	Extant	0	7	1	2961	2960	0.56	1	2961	1	2961	1	2961	1	2961	LUCA;Bacteria;p__Firmicutes;c__Bacilli;o__Lactobacillales;g__Listeria;s__Listeria monocytogenes;Listeria monocytogenes serotype 1/2a (strain 08-5923)
1272	Extant	0	7	1	2814	2813	0.56	1	2814	1	2814	1	2814	1	2814	LUCA;Bacteria;p__Firmicutes;c__Bacilli;o__Lactobacillales;g__Listeria;s__Listeria monocytogenes;Listeria monocytogenes serotype 1/2a (strain 10403S)
1273	Extant	0	7	1	2850	2849	0.56	1	2850	1	2850	1	2850	1	2850	LUCA;Bacteria;p__Firmicutes;c__Bacilli;o__Lactobacillales;g__Listeria;s__Listeria monocytogenes;Listeria monocytogenes serovar 1/2a (strain ATCC BAA-679 / EGD-e)
1274	Ancestral	2	6	0.86	2786	2768	0.56	18	1670	1	1670	2	566	4	78	LUCA;Bacteria;p__Firmicutes;c__Bacilli;o__Lactobacillales;g__Listeria;s__Listeria monocytogenes_B
1275	Extant	0	7	1	2789	2788	0.56	1	2789	1	2789	1	2789	1	2789	LUCA;Bacteria;p__Firmicutes;c__Bacilli;o__Lactobacillales;g__Listeria;s__Listeria monocytogenes_B;Listeria monocytogenes serotype 4b (strain CLIP80459)
1276	Extant	0	7	1	2819	2818	0.43	1	2819	1	2819	1	2819	1	2819	LUCA;Bacteria;p__Firmicutes;c__Bacilli;o__Lactobacillales;g__Listeria;s__Listeria monocytogenes_B;Listeria monocytogenes serotype 4b (strain F2365)
1277	Ancestral	3	6	0.86	2916	2913	0.43	4	1507	1	1507	2	1401	2	1401	LUCA;Bacteria;p__Firmicutes;c__Bacilli;o__Lactobacillales;g__Listeria;s__Listeria monocytogenes_C
1278	Extant	0	7	1	2971	2970	0.43	1	2971	1	2971	1	2971	1	2971	LUCA;Bacteria;p__Firmicutes;c__Bacilli;o__Lactobacillales;g__Listeria;s__Listeria monocytogenes_C;Listeria monocytogenes serotype 4a (strain HCC23)
1279	Extant	0	7	1	2923	2922	0.43	1	2923	1	2923	1	2923	1	2923	LUCA;Bacteria;p__Firmicutes;c__Bacilli;o__Lactobacillales;g__Listeria;s__Listeria monocytogenes_C;Listeria monocytogenes serotype 4a (strain L99)
1280	Extant	0	7	1	2974	2973	0.43	1	2974	1	2974	1	2974	1	2974	LUCA;Bacteria;p__Firmicutes;c__Bacilli;o__Lactobacillales;g__Listeria;s__Listeria monocytogenes_C;Listeria monocytogenes serotype 4a (strain M7)
1281	Extant	0	6	1	2722	2721	0.56	1	2722	1	2722	1	2722	1	2722	LUCA;Bacteria;p__Firmicutes;c__Bacilli;o__Lactobacillales;g__Listeria;Listeria seeligeri serovar 1/2b (strain ATCC 35967 / DSM 20751 / CCM 3970 / CIP 100100 / NCTC 11856 / SLCC 3954 / 1120)
1282	Extant	0	6	1	2775	2774	0.56	1	2775	1	2775	1	2775	1	2775	LUCA;Bacteria;p__Firmicutes;c__Bacilli;o__Lactobacillales;g__Listeria;Listeria welshimeri serovar 6b (strain ATCC 35897 / DSM 20650 / CIP 8149 / NCTC 11857 / SLCC 5334 / V8)
1283	Ancestral	77	5	0.68	3869	3029	0.83	867	30	128	7	226	5	370	3	LUCA;Bacteria;p__Firmicutes;c__Bacilli;o__Lactobacillales;f__Streptococcaceae
1284	Ancestral	8	6	0.79	2528	2249	0.43	282	120	23	30	43	16	92	6	LUCA;Bacteria;p__Firmicutes;c__Bacilli;o__Lactobacillales;f__Streptococcaceae;g__Lactococcus
1285	Ancestral	3	7	0.89	2432	2358	0.21	74	339	6	136	10	96	20	32	LUCA;Bacteria;p__Firmicutes;c__Bacilli;o__Lactobacillales;f__Streptococcaceae;g__Lactococcus;s__Lactococcus cremoris
1286	Extant	0	8	1	2453	2452	0.21	1	2453	1	2453	1	2453	1	2453	LUCA;Bacteria;p__Firmicutes;c__Bacilli;o__Lactobacillales;f__Streptococcaceae;g__Lactococcus;s__Lactococcus cremoris;Lactococcus lactis subsp. cremoris (strain MG1363)
1287	Extant	0	8	1	2444	2443	0.21	1	2444	1	2444	1	2444	1	2444	LUCA;Bacteria;p__Firmicutes;c__Bacilli;o__Lactobacillales;f__Streptococcaceae;g__Lactococcus;s__Lactococcus cremoris;Lactococcus lactis subsp. cremoris (strain NZ9000)
1288	Extant	0	8	1	2436	2430	0.21	6	2318	1	2318	1	2318	1	2318	LUCA;Bacteria;p__Firmicutes;c__Bacilli;o__Lactobacillales;f__Streptococcaceae;g__Lactococcus;s__Lactococcus cremoris;Lactococcus lactis subsp. cremoris (strain SK11)
1289	Ancestral	2	7	0.89	1889	1875	0.21	14	419	3	301	4	222	7	106	LUCA;Bacteria;p__Firmicutes;c__Bacilli;o__Lactobacillales;f__Streptococcaceae;g__Lactococcus;s__Lactococcus garvieae
1290	Extant	0	8	1	1919	1918	0.21	1	1919	1	1919	1	1919	1	1919	LUCA;Bacteria;p__Firmicutes;c__Bacilli;o__Lactobacillales;f__Streptococcaceae;g__Lactococcus;s__Lactococcus garvieae;Lactococcus garvieae (strain ATCC 49156 / DSM 6783 / JCM 8735 / NCIMB 13208 / YT-3)
1291	Extant	0	8	1	1937	1936	0.21	1	1937	1	1937	1	1937	1	1937	LUCA;Bacteria;p__Firmicutes;c__Bacilli;o__Lactobacillales;f__Streptococcaceae;g__Lactococcus;s__Lactococcus garvieae;Lactococcus garvieae (strain Lg2)
1292	Ancestral	3	7	0.89	2415	2268	0.32	148	539	4	129	8	81	24	10	LUCA;Bacteria;p__Firmicutes;c__Bacilli;o__Lactobacillales;f__Streptococcaceae;g__Lactococcus;s__Lactococcus lactis
1293	Extant	0	8	1	2362	2356	0.21	6	2263	1	2263	1	2263	1	2263	LUCA;Bacteria;p__Firmicutes;c__Bacilli;o__Lactobacillales;f__Streptococcaceae;g__Lactococcus;s__Lactococcus lactis;Lactococcus lactis subsp. lactis (strain CV56)
1294	Extant	0	8	1	2221	2220	0.21	1	2221	1	2221	1	2221	1	2221	LUCA;Bacteria;p__Firmicutes;c__Bacilli;o__Lactobacillales;f__Streptococcaceae;g__Lactococcus;s__Lactococcus lactis;Lactococcus lactis subsp. lactis (strain IL1403)
1295	Extant	0	8	1	2558	2556	0.21	2	2520	1	2520	1	2520	1	2520	LUCA;Bacteria;p__Firmicutes;c__Bacilli;o__Lactobacillales;f__Streptococcaceae;g__Lactococcus;s__Lactococcus lactis;Lactococcus lactis subsp. lactis (strain KF147)
1296	Ancestral	69	6	0.79	4378	3599	0.56	790	59	74	13	158	7	309	4	LUCA;Bacteria;p__Firmicutes;c__Bacilli;o__Lactobacillales;f__Streptococcaceae;g__Streptococcus
1297	Ancestral	4	7	0.9	2226	2154	0.21	73	523	3	383	4	191	10	22	LUCA;Bacteria;p__Firmicutes;c__Bacilli;o__Lactobacillales;f__Streptococcaceae;g__Streptococcus;s__Streptococcus agalactiae
1298	Extant	0	8	1	2030	2029	0.21	1	2030	1	2030	1	2030	1	2030	LUCA;Bacteria;p__Firmicutes;c__Bacilli;o__Lactobacillales;f__Streptococcaceae;g__Streptococcus;s__Streptococcus agalactiae;Streptococcus agalactiae serotype III (strain NEM316)
1299	Extant	0	8	1	1983	1982	0.21	1	1983	1	1983	1	1983	1	1983	LUCA;Bacteria;p__Firmicutes;c__Bacilli;o__Lactobacillales;f__Streptococcaceae;g__Streptococcus;s__Streptococcus agalactiae;Streptococcus agalactiae serotype Ia (strain ATCC 27591 / A909 / CDC SS700)
1300	Extant	0	8	1	1950	1949	0.21	1	1950	1	1950	1	1950	1	1950	LUCA;Bacteria;p__Firmicutes;c__Bacilli;o__Lactobacillales;f__Streptococcaceae;g__Streptococcus;s__Streptococcus agalactiae;Streptococcus agalactiae serotype Ia (strain GD201008-001)
1301	Extant	0	8	1	2105	2104	0.21	1	2105	1	2105	1	2105	1	2105	LUCA;Bacteria;p__Firmicutes;c__Bacilli;o__Lactobacillales;f__Streptococcaceae;g__Streptococcus;s__Streptococcus agalactiae;Streptococcus agalactiae serotype V (strain ATCC BAA-611 / 2603 V/R)
1302	Ancestral	2	7	0.9	2018	1907	0.32	112	370	8	56	16	33	35	11	LUCA;Bacteria;p__Firmicutes;c__Bacilli;o__Lactobacillales;f__Streptococcaceae;g__Streptococcus;s__Streptococcus dysgalactiae
1303	Extant	0	8	1	2046	2045	0.21	1	2046	1	2046	1	2046	1	2046	LUCA;Bacteria;p__Firmicutes;c__Bacilli;o__Lactobacillales;f__Streptococcaceae;g__Streptococcus;s__Streptococcus dysgalactiae;Streptococcus dysgalactiae subsp. equisimilis (strain ATCC 12394 / D166B)
1304	Extant	0	8	1	2086	2085	0.21	1	2086	1	2086	1	2086	1	2086	LUCA;Bacteria;p__Firmicutes;c__Bacilli;o__Lactobacillales;f__Streptococcaceae;g__Streptococcus;s__Streptococcus dysgalactiae;Streptococcus dysgalactiae subsp. equisimilis (strain GGS_124)
1305	Ancestral	4	7	0.9	2120	2010	0.21	110	348	5	128	9	71	23	10	LUCA;Bacteria;p__Firmicutes;c__Bacilli;o__Lactobacillales;f__Streptococcaceae;g__Streptococcus;s__Streptococcus equi
1306	Extant	0	8	1	2043	2042	0.21	1	2043	1	2043	1	2043	1	2043	LUCA;Bacteria;p__Firmicutes;c__Bacilli;o__Lactobacillales;f__Streptococcaceae;g__Streptococcus;s__Streptococcus equi;Streptococcus equi subsp. equi (strain 4047)
1307	Extant	0	8	1	2061	2060	0.21	1	2061	1	2061	1	2061	1	2061	LUCA;Bacteria;p__Firmicutes;c__Bacilli;o__Lactobacillales;f__Streptococcaceae;g__Streptococcus;s__Streptococcus equi;Streptococcus equi subsp. zooepidemicus (strain ATCC 35246 / C74-63)
1308	Extant	0	8	1	1940	1939	0.21	1	1940	1	1940	1	1940	1	1940	LUCA;Bacteria;p__Firmicutes;c__Bacilli;o__Lactobacillales;f__Streptococcaceae;g__Streptococcus;s__Streptococcus equi;Streptococcus equi subsp. zooepidemicus (strain H70)
1309	Extant	0	8	1	1861	1860	0.21	1	1861	1	1861	1	1861	1	1861	LUCA;Bacteria;p__Firmicutes;c__Bacilli;o__Lactobacillales;f__Streptococcaceae;g__Streptococcus;s__Streptococcus equi;Streptococcus equi subsp. zooepidemicus (strain MGCS10565)
1310	Ancestral	3	7	0.9	2296	2239	0.21	57	999	2	413	3	227	7	51	LUCA;Bacteria;p__Firmicutes;c__Bacilli;o__Lactobacillales;f__Streptococcaceae;g__Streptococcus;s__Streptococcus gallolyticus
1311	Extant	0	8	1	2283	2282	0.21	1	2283	1	2283	1	2283	1	2283	LUCA;Bacteria;p__Firmicutes;c__Bacilli;o__Lactobacillales;f__Streptococcaceae;g__Streptococcus;s__Streptococcus gallolyticus;Streptococcus gallolyticus (strain ATCC 43143 / F-1867)
1312	Extant	0	8	1	2292	2290	0.21	2	2271	1	2271	1	2271	1	2271	LUCA;Bacteria;p__Firmicutes;c__Bacilli;o__Lactobacillales;f__Streptococcaceae;g__Streptococcus;s__Streptococcus gallolyticus;Streptococcus gallolyticus (strain ATCC BAA-2069)
1313	Extant	0	8	1	2249	2248	0.21	1	2249	1	2249	1	2249	1	2249	LUCA;Bacteria;p__Firmicutes;c__Bacilli;o__Lactobacillales;f__Streptococcaceae;g__Streptococcus;s__Streptococcus gallolyticus;Streptococcus gallolyticus (strain UCN34)
1314	Extant	0	7	1	2050	2049	0.21	1	2050	1	2050	1	2050	1	2050	LUCA;Bacteria;p__Firmicutes;c__Bacilli;o__Lactobacillales;f__Streptococcaceae;g__Streptococcus;Streptococcus gordonii (strain Challis / ATCC 35105 / BCRC 15272 / CH1 / DL1 / V288)
1315	Extant	0	7	1	1872	1870	0.21	2	1838	1	1838	1	1838	1	1838	LUCA;Bacteria;p__Firmicutes;c__Bacilli;o__Lactobacillales;f__Streptococcaceae;g__Streptococcus;Streptococcus infantarius (strain CJ18)
1316	Extant	0	7	1	1705	1704	0.21	1	1705	1	1705	1	1705	1	1705	LUCA;Bacteria;p__Firmicutes;c__Bacilli;o__Lactobacillales;f__Streptococcaceae;g__Streptococcus;Streptococcus intermedius (strain JTH08)
1317	Extant	0	7	1	2183	2181	0.21	2	2166	1	2166	1	2166	1	2166	LUCA;Bacteria;p__Firmicutes;c__Bacilli;o__Lactobacillales;f__Streptococcaceae;g__Streptococcus;Streptococcus macedonicus (strain ACA-DC 198)
1318	Extant	0	7	1	1980	1979	0.21	1	1980	1	1980	1	1980	1	1980	LUCA;Bacteria;p__Firmicutes;c__Bacilli;o__Lactobacillales;f__Streptococcaceae;g__Streptococcus;Streptococcus mitis (strain B6)
1319	Ancestral	2	7	0.9	1835	1761	0.32	74	110	10	68	16	46	27	22	LUCA;Bacteria;p__Firmicutes;c__Bacilli;o__Lactobacillales;f__Streptococcaceae;g__Streptococcus;s__Streptococcus mutans
1320	Extant	0	8	1	1952	1951	0.21	1	1952	1	1952	1	1952	1	1952	LUCA;Bacteria;p__Firmicutes;c__Bacilli;o__Lactobacillales;f__Streptococcaceae;g__Streptococcus;s__Streptococcus mutans;Streptococcus mutans serotype c (strain ATCC 700610 / UA159)
1321	Extant	0	8	1	1893	1892	0.21	1	1893	1	1893	1	1893	1	1893	LUCA;Bacteria;p__Firmicutes;c__Bacilli;o__Lactobacillales;f__Streptococcaceae;g__Streptococcus;s__Streptococcus mutans;Streptococcus mutans serotype c (strain NN2025)
1322	Extant	0	7	1	1908	1907	0.21	1	1908	1	1908	1	1908	1	1908	LUCA;Bacteria;p__Firmicutes;c__Bacilli;o__Lactobacillales;f__Streptococcaceae;g__Streptococcus;Streptococcus oralis (strain Uo5)
1323	Extant	0	7	1	1864	1863	0.21	1	1864	1	1864	1	1864	1	1864	LUCA;Bacteria;p__Firmicutes;c__Bacilli;o__Lactobacillales;f__Streptococcaceae;g__Streptococcus;Streptococcus parauberis (strain KCTC 11537)
1324	Extant	0	7	1	2019	2018	0.21	1	2019	1	2019	1	2019	1	2019	LUCA;Bacteria;p__Firmicutes;c__Bacilli;o__Lactobacillales;f__Streptococcaceae;g__Streptococcus;Streptococcus pasteurianus (strain ATCC 43144 / JCM 5346 / CDC 1723-81)
1325	Ancestral	17	7	0.9	2567	2407	0.21	163	168	12	67	22	33	45	11	LUCA;Bacteria;p__Firmicutes;c__Bacilli;o__Lactobacillales;f__Streptococcaceae;g__Streptococcus;s__Streptococcus pneumoniae
1326	Extant	0	8	1	2345	2344	0.21	1	2345	1	2345	1	2345	1	2345	LUCA;Bacteria;p__Firmicutes;c__Bacilli;o__Lactobacillales;f__Streptococcaceae;g__Streptococcus;s__Streptococcus pneumoniae;Streptococcus pneumoniae (strain 670-6B)
1327	Extant	0	8	1	2174	2173	0.21	1	2174	1	2174	1	2174	1	2174	LUCA;Bacteria;p__Firmicutes;c__Bacilli;o__Lactobacillales;f__Streptococcaceae;g__Streptococcus;s__Streptococcus pneumoniae;Streptococcus pneumoniae (strain 70585)
1328	Extant	0	8	1	2125	2124	0.21	1	2125	1	2125	1	2125	1	2125	LUCA;Bacteria;p__Firmicutes;c__Bacilli;o__Lactobacillales;f__Streptococcaceae;g__Streptococcus;s__Streptococcus pneumoniae;Streptococcus pneumoniae (strain ATCC 700669 / Spain 23F-1)
1329	Extant	0	8	1	2038	2037	0.21	1	2038	1	2038	1	2038	1	2038	LUCA;Bacteria;p__Firmicutes;c__Bacilli;o__Lactobacillales;f__Streptococcaceae;g__Streptococcus;s__Streptococcus pneumoniae;Streptococcus pneumoniae (strain ATCC BAA-255 / R6)
1330	Extant	0	8	1	2189	2188	0.21	1	2189	1	2189	1	2189	1	2189	LUCA;Bacteria;p__Firmicutes;c__Bacilli;o__Lactobacillales;f__Streptococcaceae;g__Streptococcus;s__Streptococcus pneumoniae;Streptococcus pneumoniae (strain CGSP14)
1331	Extant	0	8	1	2151	2150	0.21	1	2151	1	2151	1	2151	1	2151	LUCA;Bacteria;p__Firmicutes;c__Bacilli;o__Lactobacillales;f__Streptococcaceae;g__Streptococcus;s__Streptococcus pneumoniae;Streptococcus pneumoniae (strain Hungary19A-6)
1332	Extant	0	8	1	2116	2115	0.21	1	2116	1	2116	1	2116	1	2116	LUCA;Bacteria;p__Firmicutes;c__Bacilli;o__Lactobacillales;f__Streptococcaceae;g__Streptococcus;s__Streptococcus pneumoniae;Streptococcus pneumoniae (strain JJA)
1333	Extant	0	8	1	2066	2065	0.21	1	2066	1	2066	1	2066	1	2066	LUCA;Bacteria;p__Firmicutes;c__Bacilli;o__Lactobacillales;f__Streptococcaceae;g__Streptococcus;s__Streptococcus pneumoniae;Streptococcus pneumoniae (strain P1031)
1334	Extant	0	8	1	2135	2134	0.21	1	2135	1	2135	1	2135	1	2135	LUCA;Bacteria;p__Firmicutes;c__Bacilli;o__Lactobacillales;f__Streptococcaceae;g__Streptococcus;s__Streptococcus pneumoniae;Streptococcus pneumoniae (strain ST556)
1335	Extant	0	8	1	2034	2033	0.21	1	2034	1	2034	1	2034	1	2034	LUCA;Bacteria;p__Firmicutes;c__Bacilli;o__Lactobacillales;f__Streptococcaceae;g__Streptococcus;s__Streptococcus pneumoniae;Streptococcus pneumoniae (strain Taiwan19F-14)
1336	Extant	0	8	1	1920	1919	0.21	1	1920	1	1920	1	1920	1	1920	LUCA;Bacteria;p__Firmicutes;c__Bacilli;o__Lactobacillales;f__Streptococcaceae;g__Streptococcus;s__Streptococcus pneumoniae;Streptococcus pneumoniae serotype 1 (strain INV104)
1337	Extant	0	8	1	2032	2031	0.21	1	2032	1	2032	1	2032	1	2032	LUCA;Bacteria;p__Firmicutes;c__Bacilli;o__Lactobacillales;f__Streptococcaceae;g__Streptococcus;s__Streptococcus pneumoniae;Streptococcus pneumoniae serotype 14 (strain INV200)
1338	Extant	0	8	1	2099	2098	0.21	1	2099	1	2099	1	2099	1	2099	LUCA;Bacteria;p__Firmicutes;c__Bacilli;o__Lactobacillales;f__Streptococcaceae;g__Streptococcus;s__Streptococcus pneumoniae;Streptococcus pneumoniae serotype 19F (strain G54)
1339	Extant	0	8	1	1915	1913	0.21	2	1912	1	1912	1	1912	1	1912	LUCA;Bacteria;p__Firmicutes;c__Bacilli;o__Lactobacillales;f__Streptococcaceae;g__Streptococcus;s__Streptococcus pneumoniae;Streptococcus pneumoniae serotype 2 (strain D39 / NCTC 7466)
1340	Extant	0	8	1	1970	1969	0.21	1	1970	1	1970	1	1970	1	1970	LUCA;Bacteria;p__Firmicutes;c__Bacilli;o__Lactobacillales;f__Streptococcaceae;g__Streptococcus;s__Streptococcus pneumoniae;Streptococcus pneumoniae serotype 3 (strain OXC141)
1341	Extant	0	8	1	2107	2106	0.21	1	2107	1	2107	1	2107	1	2107	LUCA;Bacteria;p__Firmicutes;c__Bacilli;o__Lactobacillales;f__Streptococcaceae;g__Streptococcus;s__Streptococcus pneumoniae;Streptococcus pneumoniae serotype 4 (strain ATCC BAA-334 / TIGR4)
1342	Extant	0	8	1	2257	2256	0.21	1	2257	1	2257	1	2257	1	2257	LUCA;Bacteria;p__Firmicutes;c__Bacilli;o__Lactobacillales;f__Streptococcaceae;g__Streptococcus;s__Streptococcus pneumoniae;Streptococcus pneumoniae serotype A19 (strain TCH8431)
1343	Extant	0	7	1	2235	2233	0.21	2	2229	1	2229	1	2229	1	2229	LUCA;Bacteria;p__Firmicutes;c__Bacilli;o__Lactobacillales;f__Streptococcaceae;g__Streptococcus;Streptococcus pseudopneumoniae (strain IS7493)
1344	Ancestral	12	7	0.9	2255	2129	0.21	127	641	3	254	7	55	24	11	LUCA;Bacteria;p__Firmicutes;c__Bacilli;o__Lactobacillales;f__Streptococcaceae;g__Streptococcus;s__Streptococcus pyogenes
1345	Extant	0	8	1	1692	1691	0.21	1	1692	1	1692	1	1692	1	1692	LUCA;Bacteria;p__Firmicutes;c__Bacilli;o__Lactobacillales;f__Streptococcaceae;g__Streptococcus;s__Streptococcus pyogenes;Streptococcus pyogenes M1 GAS
1346	Extant	0	8	1	1884	1883	0.21	1	1884	1	1884	1	1884	1	1884	LUCA;Bacteria;p__Firmicutes;c__Bacilli;o__Lactobacillales;f__Streptococcaceae;g__Streptococcus;s__Streptococcus pyogenes;Streptococcus pyogenes serotype M12 (strain MGAS2096)
1347	Extant	0	8	1	1866	1865	0.21	1	1866	1	1866	1	1866	1	1866	LUCA;Bacteria;p__Firmicutes;c__Bacilli;o__Lactobacillales;f__Streptococcaceae;g__Streptococcus;s__Streptococcus pyogenes;Streptococcus pyogenes serotype M12 (strain MGAS9429)
1348	Extant	0	8	1	1837	1836	0.21	1	1837	1	1837	1	1837	1	1837	LUCA;Bacteria;p__Firmicutes;c__Bacilli;o__Lactobacillales;f__Streptococcaceae;g__Streptococcus;s__Streptococcus pyogenes;Streptococcus pyogenes serotype M18 (strain MGAS8232)
1349	Extant	0	8	1	1962	1961	0.21	1	1962	1	1962	1	1962	1	1962	LUCA;Bacteria;p__Firmicutes;c__Bacilli;o__Lactobacillales;f__Streptococcaceae;g__Streptococcus;s__Streptococcus pyogenes;Streptococcus pyogenes serotype M2 (strain MGAS10270)
1350	Extant	0	8	1	1888	1887	0.21	1	1888	1	1888	1	1888	1	1888	LUCA;Bacteria;p__Firmicutes;c__Bacilli;o__Lactobacillales;f__Streptococcaceae;g__Streptococcus;s__Streptococcus pyogenes;Streptococcus pyogenes serotype M28 (strain MGAS6180)
1351	Extant	0	8	1	1858	1857	0.21	1	1858	1	1858	1	1858	1	1858	LUCA;Bacteria;p__Firmicutes;c__Bacilli;o__Lactobacillales;f__Streptococcaceae;g__Streptococcus;s__Streptococcus pyogenes;Streptococcus pyogenes serotype M3 (strain ATCC BAA-595 / MGAS315)
1352	Extant	0	8	1	1850	1849	0.21	1	1850	1	1850	1	1850	1	1850	LUCA;Bacteria;p__Firmicutes;c__Bacilli;o__Lactobacillales;f__Streptococcaceae;g__Streptococcus;s__Streptococcus pyogenes;Streptococcus pyogenes serotype M3 (strain SSI-1)
1353	Extant	0	8	1	1963	1962	0.21	1	1963	1	1963	1	1963	1	1963	LUCA;Bacteria;p__Firmicutes;c__Bacilli;o__Lactobacillales;f__Streptococcaceae;g__Streptococcus;s__Streptococcus pyogenes;Streptococcus pyogenes serotype M4 (strain MGAS10750)
1354	Extant	0	8	1	1702	1701	0.21	1	1702	1	1702	1	1702	1	1702	LUCA;Bacteria;p__Firmicutes;c__Bacilli;o__Lactobacillales;f__Streptococcaceae;g__Streptococcus;s__Streptococcus pyogenes;Streptococcus pyogenes serotype M49 (strain NZ131)
1355	Extant	0	8	1	1809	1808	0.21	1	1809	1	1809	1	1809	1	1809	LUCA;Bacteria;p__Firmicutes;c__Bacilli;o__Lactobacillales;f__Streptococcaceae;g__Streptococcus;s__Streptococcus pyogenes;Streptococcus pyogenes serotype M5 (strain Manfredo)
1356	Extant	0	8	1	1879	1878	0.21	1	1879	1	1879	1	1879	1	1879	LUCA;Bacteria;p__Firmicutes;c__Bacilli;o__Lactobacillales;f__Streptococcaceae;g__Streptococcus;s__Streptococcus pyogenes;Streptococcus pyogenes serotype M6 (strain ATCC BAA-946 / MGAS10394)
1357	Ancestral	3	7	0.9	2026	1948	0.21	78	294	6	113	10	66	21	17	LUCA;Bacteria;p__Firmicutes;c__Bacilli;o__Lactobacillales;f__Streptococcaceae;g__Streptococcus;s__Streptococcus salivarius
1358	Extant	0	8	1	1931	1930	0.21	1	1931	1	1931	1	1931	1	1931	LUCA;Bacteria;p__Firmicutes;c__Bacilli;o__Lactobacillales;f__Streptococcaceae;g__Streptococcus;s__Streptococcus salivarius;Streptococcus salivarius (strain 57.I)
1359	Extant	0	8	1	2001	2000	0.21	1	2001	1	2001	1	2001	1	2001	LUCA;Bacteria;p__Firmicutes;c__Bacilli;o__Lactobacillales;f__Streptococcaceae;g__Streptococcus;s__Streptococcus salivarius;Streptococcus salivarius (strain CCHSS3)
1360	Extant	0	8	1	1977	1976	0.21	1	1977	1	1977	1	1977	1	1977	LUCA;Bacteria;p__Firmicutes;c__Bacilli;o__Lactobacillales;f__Streptococcaceae;g__Streptococcus;s__Streptococcus salivarius;Streptococcus salivarius (strain JIM8777)
1361	Extant	0	7	1	2267	2266	0.21	1	2267	1	2267	1	2267	1	2267	LUCA;Bacteria;p__Firmicutes;c__Bacilli;o__Lactobacillales;f__Streptococcaceae;g__Streptococcus;Streptococcus sanguinis (strain SK36)
1362	Ancestral	7	7	0.9	2168	2096	0.21	73	514	3	385	4	195	10	45	LUCA;Bacteria;p__Firmicutes;c__Bacilli;o__Lactobacillales;f__Streptococcaceae;g__Streptococcus;s__Streptococcus suis
1363	Extant	0	8	1	2178	2177	0.21	1	2178	1	2178	1	2178	1	2178	LUCA;Bacteria;p__Firmicutes;c__Bacilli;o__Lactobacillales;f__Streptococcaceae;g__Streptococcus;s__Streptococcus suis;Streptococcus suis (strain 05ZYH33)
1364	Extant	0	8	1	2178	2177	0.21	1	2178	1	2178	1	2178	1	2178	LUCA;Bacteria;p__Firmicutes;c__Bacilli;o__Lactobacillales;f__Streptococcaceae;g__Streptococcus;s__Streptococcus suis;Streptococcus suis (strain 98HAH33)
1365	Extant	0	8	1	2026	2024	0.21	2	2010	1	2010	1	2010	1	2010	LUCA;Bacteria;p__Firmicutes;c__Bacilli;o__Lactobacillales;f__Streptococcaceae;g__Streptococcus;s__Streptococcus suis;Streptococcus suis (strain BM407)
1366	Extant	0	8	1	1967	1966	0.21	1	1967	1	1967	1	1967	1	1967	LUCA;Bacteria;p__Firmicutes;c__Bacilli;o__Lactobacillales;f__Streptococcaceae;g__Streptococcus;s__Streptococcus suis;Streptococcus suis (strain GZ1)
1367	Extant	0	8	1	2053	2052	0.21	1	2053	1	2053	1	2053	1	2053	LUCA;Bacteria;p__Firmicutes;c__Bacilli;o__Lactobacillales;f__Streptococcaceae;g__Streptococcus;s__Streptococcus suis;Streptococcus suis (strain JS14)
1368	Extant	0	8	1	1895	1894	0.21	1	1895	1	1895	1	1895	1	1895	LUCA;Bacteria;p__Firmicutes;c__Bacilli;o__Lactobacillales;f__Streptococcaceae;g__Streptococcus;s__Streptococcus suis;Streptococcus suis (strain P1/7)
1369	Extant	0	8	1	1970	1969	0.21	1	1970	1	1970	1	1970	1	1970	LUCA;Bacteria;p__Firmicutes;c__Bacilli;o__Lactobacillales;f__Streptococcaceae;g__Streptococcus;s__Streptococcus suis;Streptococcus suis (strain SC84)
1370	Ancestral	4	7	0.9	1895	1823	0.21	73	227	7	76	14	45	26	21	LUCA;Bacteria;p__Firmicutes;c__Bacilli;o__Lactobacillales;f__Streptococcaceae;g__Streptococcus;s__Streptococcus thermophilus
1371	Extant	0	8	1	1870	1869	0.21	1	1870	1	1870	1	1870	1	1870	LUCA;Bacteria;p__Firmicutes;c__Bacilli;o__Lactobacillales;f__Streptococcaceae;g__Streptococcus;s__Streptococcus thermophilus;Streptococcus thermophilus (strain ATCC BAA-250 / LMG 18311)
1372	Extant	0	8	1	1704	1701	0.21	3	1698	1	1698	1	1698	1	1698	LUCA;Bacteria;p__Firmicutes;c__Bacilli;o__Lactobacillales;f__Streptococcaceae;g__Streptococcus;s__Streptococcus thermophilus;Streptococcus thermophilus (strain ATCC BAA-491 / LMD-9)
1373	Extant	0	8	1	1900	1899	0.21	1	1900	1	1900	1	1900	1	1900	LUCA;Bacteria;p__Firmicutes;c__Bacilli;o__Lactobacillales;f__Streptococcaceae;g__Streptococcus;s__Streptococcus thermophilus;Streptococcus thermophilus (strain CNRZ 1066)
1374	Extant	0	8	1	1904	1903	0.21	1	1904	1	1904	1	1904	1	1904	LUCA;Bacteria;p__Firmicutes;c__Bacilli;o__Lactobacillales;f__Streptococcaceae;g__Streptococcus;s__Streptococcus thermophilus;Streptococcus thermophilus (strain ND03)
1375	Extant	0	7	1	1822	1821	0.21	1	1822	1	1822	1	1822	1	1822	LUCA;Bacteria;p__Firmicutes;c__Bacilli;o__Lactobacillales;f__Streptococcaceae;g__Streptococcus;Streptococcus uberis (strain ATCC BAA-854 / 0140J)
1376	Ancestral	43	4	0.56	1015	804	0.83	222	28	36	7	63	5	101	4	LUCA;Bacteria;p__Firmicutes;c__Bacilli;o__Mycoplasmatales
1377	Ancestral	19	5	0.69	833	684	0.83	155	46	19	10	37	6	65	4	LUCA;Bacteria;p__Firmicutes;c__Bacilli;o__Mycoplasmatales;f__Metamycoplasmataceae
1378	Ancestral	6	6	0.79	567	475	0.83	92	40	15	10	27	7	42	5	LUCA;Bacteria;p__Firmicutes;c__Bacilli;o__Mycoplasmatales;f__Metamycoplasmataceae;g__Mesomycoplasma
1379	Ancestral	4	7	0.9	664	650	0.44	14	221	2	214	3	80	5	42	LUCA;Bacteria;p__Firmicutes;c__Bacilli;o__Mycoplasmatales;f__Metamycoplasmataceae;g__Mesomycoplasma;s__Mesomycoplasma hyopneumoniae
1380	Extant	0	8	1	686	685	0.21	1	686	1	686	1	686	1	686	LUCA;Bacteria;p__Firmicutes;c__Bacilli;o__Mycoplasmatales;f__Metamycoplasmataceae;g__Mesomycoplasma;s__Mesomycoplasma hyopneumoniae;Mycoplasma hyopneumoniae (strain 168)
1381	Extant	0	8	1	689	688	0.21	1	689	1	689	1	689	1	689	LUCA;Bacteria;p__Firmicutes;c__Bacilli;o__Mycoplasmatales;f__Metamycoplasmataceae;g__Mesomycoplasma;s__Mesomycoplasma hyopneumoniae;Mycoplasma hyopneumoniae (strain 232)
1382	Extant	0	8	1	694	693	0.21	1	694	1	694	1	694	1	694	LUCA;Bacteria;p__Firmicutes;c__Bacilli;o__Mycoplasmatales;f__Metamycoplasmataceae;g__Mesomycoplasma;s__Mesomycoplasma hyopneumoniae;Mycoplasma hyopneumoniae (strain 7448)
1383	Extant	0	8	1	671	670	0.21	1	671	1	671	1	671	1	671	LUCA;Bacteria;p__Firmicutes;c__Bacilli;o__Mycoplasmatales;f__Metamycoplasmataceae;g__Mesomycoplasma;s__Mesomycoplasma hyopneumoniae;Mycoplasma hyopneumoniae (strain J / ATCC 25934 / NCTC 10110)
1384	Ancestral	2	7	0.9	595	553	0.7	43	43	8	28	13	18	23	8	LUCA;Bacteria;p__Firmicutes;c__Bacilli;o__Mycoplasmatales;f__Metamycoplasmataceae;g__Mesomycoplasma;s__Mesomycoplasma hyorhinis
1385	Extant	0	8	1	655	654	0.31	1	655	1	655	1	655	1	655	LUCA;Bacteria;p__Firmicutes;c__Bacilli;o__Mycoplasmatales;f__Metamycoplasmataceae;g__Mesomycoplasma;s__Mesomycoplasma hyorhinis;Mycoplasma hyorhinis (strain HUB-1)
1386	Extant	0	8	1	774	773	0.1	1	774	1	774	1	774	1	774	LUCA;Bacteria;p__Firmicutes;c__Bacilli;o__Mycoplasmatales;f__Metamycoplasmataceae;g__Mesomycoplasma;s__Mesomycoplasma hyorhinis;Mycoplasma hyorhinis (strain MCLD)
1387	Ancestral	2	6	0.85	473	386	0.83	87	33	13	10	23	6	38	4	LUCA;Bacteria;p__Firmicutes;c__Bacilli;o__Mycoplasmatales;f__Metamycoplasmataceae;g__Metamycoplasma
1388	Extant	0	7	1	631	630	0.15	1	631	1	631	1	631	1	631	LUCA;Bacteria;p__Firmicutes;c__Bacilli;o__Mycoplasmatales;f__Metamycoplasmataceae;g__Metamycoplasma;Mycoplasma arthritidis (strain 158L3-1)
1389	Extant	0	7	1	536	535	0.15	1	536	1	536	1	536	1	536	LUCA;Bacteria;p__Firmicutes;c__Bacilli;o__Mycoplasmatales;f__Metamycoplasmataceae;g__Metamycoplasma;Mycoplasma hominis (strain ATCC 23114 / NBRC 14850 / NCTC 10111 / PG21)
1390	Extant	0	6	1	635	634	0	1	635	1	635	1	635	1	635	LUCA;Bacteria;p__Firmicutes;c__Bacilli;o__Mycoplasmatales;f__Metamycoplasmataceae;Mycoplasma mobile (strain ATCC 43663 / 163K / NCTC 11711)
1391	Ancestral	6	6	0.8	785	695	0.31	91	55	10	25	17	14	34	5	LUCA;Bacteria;p__Firmicutes;c__Bacilli;o__Mycoplasmatales;f__Metamycoplasmataceae;g__Mycoplasmopsis
1392	Extant	0	7	1	748	747	0.2	1	748	1	748	1	748	1	748	LUCA;Bacteria;p__Firmicutes;c__Bacilli;o__Mycoplasmatales;f__Metamycoplasmataceae;g__Mycoplasmopsis;Mycoplasmopsis agalactiae (strain NCTC 10123 / CIP 59.7 / PG2)
1393	Ancestral	2	7	0.9	698	658	0.31	40	111	5	40	9	28	15	16	LUCA;Bacteria;p__Firmicutes;c__Bacilli;o__Mycoplasmatales;f__Metamycoplasmataceae;g__Mycoplasmopsis;s__Mycoplasmopsis bovis
1394	Extant	0	8	1	742	741	0.2	1	742	1	742	1	742	1	742	LUCA;Bacteria;p__Firmicutes;c__Bacilli;o__Mycoplasmatales;f__Metamycoplasmataceae;g__Mycoplasmopsis;s__Mycoplasmopsis bovis;Mycoplasmopsis bovis (strain ATCC 25523 / DSM 22781 / NCTC 10131 / PG45)
1395	Extant	0	8	1	790	789	0.2	1	790	1	790	1	790	1	790	LUCA;Bacteria;p__Firmicutes;c__Bacilli;o__Mycoplasmatales;f__Metamycoplasmataceae;g__Mycoplasmopsis;s__Mycoplasmopsis bovis;Mycoplasmopsis bovis (strain Hubei-1)
1396	Ancestral	3	7	0.9	837	805	0.1	32	105	5	67	9	31	15	21	LUCA;Bacteria;p__Firmicutes;c__Bacilli;o__Mycoplasmatales;f__Metamycoplasmataceae;g__Mycoplasmopsis;s__Mycoplasmopsis fermentans
1397	Extant	0	8	1	889	888	0.1	1	889	1	889	1	889	1	889	LUCA;Bacteria;p__Firmicutes;c__Bacilli;o__Mycoplasmatales;f__Metamycoplasmataceae;g__Mycoplasmopsis;s__Mycoplasmopsis fermentans;Mycoplasmopsis fermentans (strain ATCC 19989 / NBRC 14854 / NCTC 10117 / PG18)
1398	Extant	0	8	1	794	793	0.1	1	794	1	794	1	794	1	794	LUCA;Bacteria;p__Firmicutes;c__Bacilli;o__Mycoplasmatales;f__Metamycoplasmataceae;g__Mycoplasmopsis;s__Mycoplasmopsis fermentans;Mycoplasmopsis fermentans (strain JER)
1399	Extant	0	8	1	954	953	0.1	1	954	1	954	1	954	1	954	LUCA;Bacteria;p__Firmicutes;c__Bacilli;o__Mycoplasmatales;f__Metamycoplasmataceae;g__Mycoplasmopsis;s__Mycoplasmopsis fermentans;Mycoplasmopsis fermentans (strain M64)
1400	Ancestral	3	6	0.85	600	499	0.83	106	31	17	9	30	6	50	4	LUCA;Bacteria;p__Firmicutes;c__Bacilli;o__Mycoplasmatales;f__Metamycoplasmataceae;g__Mycoplasmopsis_A
1401	Extant	0	7	1	689	688	0.15	1	689	1	689	1	689	1	689	LUCA;Bacteria;p__Firmicutes;c__Bacilli;o__Mycoplasmatales;f__Metamycoplasmataceae;g__Mycoplasmopsis_A;Mycoplasma crocodyli (strain ATCC 51981 / MP145)
1402	Extant	0	7	1	870	869	0	1	870	1	870	1	870	1	870	LUCA;Bacteria;p__Firmicutes;c__Bacilli;o__Mycoplasmatales;f__Metamycoplasmataceae;g__Mycoplasmopsis_A;Mycoplasmopsis cynos (strain C142)
1403	Extant	0	7	1	679	678	0	1	679	1	679	1	679	1	679	LUCA;Bacteria;p__Firmicutes;c__Bacilli;o__Mycoplasmatales;f__Metamycoplasmataceae;g__Mycoplasmopsis_A;Mycoplasmopsis synoviae (strain 53)
1404	Extant	0	6	1	778	777	0	1	778	1	778	1	778	1	778	LUCA;Bacteria;p__Firmicutes;c__Bacilli;o__Mycoplasmatales;f__Metamycoplasmataceae;Mycoplasmopsis pulmonis (strain UAB CTIP)
1405	Ancestral	7	5	0.69	680	555	0.83	127	33	18	9	34	6	56	4	LUCA;Bacteria;p__Firmicutes;c__Bacilli;o__Mycoplasmatales;f__Mycoplasmataceae
1406	Extant	0	6	1	683	682	0.31	1	683	1	683	1	683	1	683	LUCA;Bacteria;p__Firmicutes;c__Bacilli;o__Mycoplasmatales;f__Mycoplasmataceae;Mesoplasma florum (strain ATCC 33453 / NBRC 100688 / NCTC 11704 / L1)
1407	Ancestral	6	6	0.81	798	730	0.31	68	97	7	34	12	20	25	7	LUCA;Bacteria;p__Firmicutes;c__Bacilli;o__Mycoplasmatales;f__Mycoplasmataceae;g__Mycoplasma
1408	Extant	0	7	1	811	810	0.31	1	811	1	811	1	811	1	811	LUCA;Bacteria;p__Firmicutes;c__Bacilli;o__Mycoplasmatales;f__Mycoplasmataceae;g__Mycoplasma;Mycoplasma capricolum subsp. capricolum (strain California kid / ATCC 27343 / NCTC 10154)
1409	Ancestral	2	7	0.9	854	837	0.19	17	434	1	434	3	106	5	54	LUCA;Bacteria;p__Firmicutes;c__Bacilli;o__Mycoplasmatales;f__Mycoplasmataceae;g__Mycoplasma;s__Mycoplasma leachii
1410	Extant	0	8	1	902	901	0.19	1	902	1	902	1	902	1	902	LUCA;Bacteria;p__Firmicutes;c__Bacilli;o__Mycoplasmatales;f__Mycoplasmataceae;g__Mycoplasma;s__Mycoplasma leachii;Mycoplasma leachii (strain 99/014/6)
1411	Extant	0	8	1	880	879	0.19	1	880	1	880	1	880	1	880	LUCA;Bacteria;p__Firmicutes;c__Bacilli;o__Mycoplasmatales;f__Mycoplasmataceae;g__Mycoplasma;s__Mycoplasma leachii;Mycoplasma leachii (strain DSM 21131 / NCTC 10133 / N29 / PG50)
1412	Ancestral	2	7	0.9	843	787	0.19	56	109	7	23	15	16	27	11	LUCA;Bacteria;p__Firmicutes;c__Bacilli;o__Mycoplasmatales;f__Mycoplasmataceae;g__Mycoplasma;s__Mycoplasma mycoides
1413	Extant	0	8	1	1040	1039	0.19	1	1040	1	1040	1	1040	1	1040	LUCA;Bacteria;p__Firmicutes;c__Bacilli;o__Mycoplasmatales;f__Mycoplasmataceae;g__Mycoplasma;s__Mycoplasma mycoides;Mycoplasma mycoides subsp. mycoides SC (strain Gladysdale)
1414	Extant	0	8	1	975	974	0.19	1	975	1	975	1	975	1	975	LUCA;Bacteria;p__Firmicutes;c__Bacilli;o__Mycoplasmatales;f__Mycoplasmataceae;g__Mycoplasma;s__Mycoplasma mycoides;Mycoplasma mycoides subsp. mycoides SC (strain PG1)
1415	Extant	0	7	1	650	649	0.31	1	650	1	650	1	650	1	650	LUCA;Bacteria;p__Firmicutes;c__Bacilli;o__Mycoplasmatales;f__Mycoplasmataceae;g__Mycoplasma;Mycoplasma putrefaciens (strain ATCC 15718 / NCTC 10155 / C30 KS-1 / KS-1)
1416	Ancestral	17	5	0.69	655	532	0.83	126	49	20	8	36	6	58	4	LUCA;Bacteria;p__Firmicutes;c__Bacilli;o__Mycoplasmatales;f__Mycoplasmoidaceae
1417	Ancestral	4	6	0.81	342	316	0.31	26	65	3	29	6	21	10	9	LUCA;Bacteria;p__Firmicutes;c__Bacilli;o__Mycoplasmatales;f__Mycoplasmoidaceae;g__Eperythrozoon_A
1418	Extant	0	7	1	925	924	0	1	925	1	925	1	925	1	925	LUCA;Bacteria;p__Firmicutes;c__Bacilli;o__Mycoplasmatales;f__Mycoplasmoidaceae;g__Eperythrozoon_A;Mycoplasma haemolamae (strain Purdue)
1419	Ancestral	2	7	0.91	680	649	0.09	31	151	3	98	6	24	13	13	LUCA;Bacteria;p__Firmicutes;c__Bacilli;o__Mycoplasmatales;f__Mycoplasmoidaceae;g__Eperythrozoon_A;s__Eperythrozoon_A suis
1420	Extant	0	8	1	844	843	0.09	1	844	1	844	1	844	1	844	LUCA;Bacteria;p__Firmicutes;c__Bacilli;o__Mycoplasmatales;f__Mycoplasmoidaceae;g__Eperythrozoon_A;s__Eperythrozoon_A suis;Mycoplasma suis (strain Illinois)
1421	Extant	0	8	1	810	809	0.09	1	810	1	810	1	810	1	810	LUCA;Bacteria;p__Firmicutes;c__Bacilli;o__Mycoplasmatales;f__Mycoplasmoidaceae;g__Eperythrozoon_A;s__Eperythrozoon_A suis;Mycoplasma suis (strain KI_3806)
1422	Extant	0	7	1	652	651	0	1	652	1	652	1	652	1	652	LUCA;Bacteria;p__Firmicutes;c__Bacilli;o__Mycoplasmatales;f__Mycoplasmoidaceae;g__Eperythrozoon_A;Mycoplasma wenyonii (strain Massachusetts)
1423	Ancestral	3	6	0.8	936	852	0.2	84	130	9	25	18	14	37	7	LUCA;Bacteria;p__Firmicutes;c__Bacilli;o__Mycoplasmatales;f__Mycoplasmoidaceae;g__Eperythrozoon_B
1424	Extant	0	7	1	1175	1174	0.2	1	1175	1	1175	1	1175	1	1175	LUCA;Bacteria;p__Firmicutes;c__Bacilli;o__Mycoplasmatales;f__Mycoplasmoidaceae;g__Eperythrozoon_B;Mycoplasma haemocanis (strain Illinois)
1425	Ancestral	2	7	0.9	1471	1432	0.2	39	154	7	78	12	56	20	20	LUCA;Bacteria;p__Firmicutes;c__Bacilli;o__Mycoplasmatales;f__Mycoplasmoidaceae;g__Eperythrozoon_B;s__Eperythrozoon_B haemofelis
1426	Extant	0	8	1	1545	1544	0.1	1	1545	1	1545	1	1545	1	1545	LUCA;Bacteria;p__Firmicutes;c__Bacilli;o__Mycoplasmatales;f__Mycoplasmoidaceae;g__Eperythrozoon_B;s__Eperythrozoon_B haemofelis;Mycoplasma haemofelis (strain Langford 1)
1427	Extant	0	8	1	1527	1526	0.1	1	1527	1	1527	1	1527	1	1527	LUCA;Bacteria;p__Firmicutes;c__Bacilli;o__Mycoplasmatales;f__Mycoplasmoidaceae;g__Eperythrozoon_B;s__Eperythrozoon_B haemofelis;Mycoplasma haemofelis (strain Ohio2)
1428	Extant	0	6	1	1028	1027	0	1	1028	1	1028	1	1028	1	1028	LUCA;Bacteria;p__Firmicutes;c__Bacilli;o__Mycoplasmatales;f__Mycoplasmoidaceae;Mycoplasma penetrans (strain HF-2)
1429	Ancestral	6	6	0.8	590	532	0.44	58	69	6	25	12	14	24	6	LUCA;Bacteria;p__Firmicutes;c__Bacilli;o__Mycoplasmatales;f__Mycoplasmoidaceae;g__Mycoplasmoides
1430	Ancestral	3	7	0.9	729	718	0.1	11	266	2	193	3	151	4	51	LUCA;Bacteria;p__Firmicutes;c__Bacilli;o__Mycoplasmatales;f__Mycoplasmoidaceae;g__Mycoplasmoides;s__Mycoplasmoides gallisepticum
1431	Extant	0	8	1	737	736	0.1	1	737	1	737	1	737	1	737	LUCA;Bacteria;p__Firmicutes;c__Bacilli;o__Mycoplasmatales;f__Mycoplasmoidaceae;g__Mycoplasmoides;s__Mycoplasmoides gallisepticum;Mycoplasma gallisepticum (strain F)
1432	Extant	0	8	1	763	762	0.1	1	763	1	763	1	763	1	763	LUCA;Bacteria;p__Firmicutes;c__Bacilli;o__Mycoplasmatales;f__Mycoplasmoidaceae;g__Mycoplasmoides;s__Mycoplasmoides gallisepticum;Mycoplasma gallisepticum (strain R(high / passage 156))
1433	Extant	0	8	1	726	725	0.1	1	726	1	726	1	726	1	726	LUCA;Bacteria;p__Firmicutes;c__Bacilli;o__Mycoplasmatales;f__Mycoplasmoidaceae;g__Mycoplasmoides;s__Mycoplasmoides gallisepticum;Mycoplasma gallisepticum (strain R(low / passage 15 / clone 2))
1434	Extant	0	7	1	483	482	0.2	1	483	1	483	1	483	1	483	LUCA;Bacteria;p__Firmicutes;c__Bacilli;o__Mycoplasmatales;f__Mycoplasmoidaceae;g__Mycoplasmoides;Mycoplasma genitalium (strain ATCC 33530 / G-37 / NCTC 10195)
1435	Ancestral	2	7	0.9	598	577	0.2	21	81	5	46	8	42	11	28	LUCA;Bacteria;p__Firmicutes;c__Bacilli;o__Mycoplasmatales;f__Mycoplasmoidaceae;g__Mycoplasmoides;s__Mycoplasmoides pneumoniae
1436	Extant	0	8	1	629	628	0.2	1	629	1	629	1	629	1	629	LUCA;Bacteria;p__Firmicutes;c__Bacilli;o__Mycoplasmatales;f__Mycoplasmoidaceae;g__Mycoplasmoides;s__Mycoplasmoides pneumoniae;Mycoplasma pneumoniae (strain ATCC 15531 / DSM 22911 / NBRC 14401 / NCTC 10119 / FH)
1437	Extant	0	8	1	686	685	0.2	1	686	1	686	1	686	1	686	LUCA;Bacteria;p__Firmicutes;c__Bacilli;o__Mycoplasmatales;f__Mycoplasmoidaceae;g__Mycoplasmoides;s__Mycoplasmoides pneumoniae;Mycoplasma pneumoniae (strain ATCC 29342 / M129)
1438	Ancestral	3	6	0.8	578	549	0.2	29	119	5	43	8	22	14	12	LUCA;Bacteria;p__Firmicutes;c__Bacilli;o__Mycoplasmatales;f__Mycoplasmoidaceae;g__Ureaplasma
1439	Ancestral	2	7	0.9	602	597	0.2	5	158	2	153	3	130	5	77	LUCA;Bacteria;p__Firmicutes;c__Bacilli;o__Mycoplasmatales;f__Mycoplasmoidaceae;g__Ureaplasma;s__Ureaplasma parvum
1440	Extant	0	8	1	609	608	0.2	1	609	1	609	1	609	1	609	LUCA;Bacteria;p__Firmicutes;c__Bacilli;o__Mycoplasmatales;f__Mycoplasmoidaceae;g__Ureaplasma;s__Ureaplasma parvum;Ureaplasma parvum serovar 3 (strain ATCC 27815 / 27 / NCTC 11736)
1441	Extant	0	8	1	611	610	0.2	1	611	1	611	1	611	1	611	LUCA;Bacteria;p__Firmicutes;c__Bacilli;o__Mycoplasmatales;f__Mycoplasmoidaceae;g__Ureaplasma;s__Ureaplasma parvum;Ureaplasma parvum serovar 3 (strain ATCC 700970)
1442	Extant	0	7	1	646	645	0.2	1	646	1	646	1	646	1	646	LUCA;Bacteria;p__Firmicutes;c__Bacilli;o__Mycoplasmatales;f__Mycoplasmoidaceae;g__Ureaplasma;Ureaplasma urealyticum serovar 10 (strain ATCC 33699 / Western)
1443	Ancestral	7	4	0.6	6856	5502	0.83	1372	76	169	9	324	6	564	4	LUCA;Bacteria;p__Firmicutes;c__Bacilli;o__Paenibacillales
1444	Extant	0	5	1	7780	7779	0	1	7780	1	7780	1	7780	1	7780	LUCA;Bacteria;p__Firmicutes;c__Bacilli;o__Paenibacillales;Paenibacillus mucilaginosus (strain KNP414)
1445	Ancestral	6	5	0.75	6359	5148	0.83	1222	87	142	10	282	6	506	4	LUCA;Bacteria;p__Firmicutes;c__Bacilli;o__Paenibacillales;f__Paenibacillaceae
1446	Ancestral	4	6	0.88	6295	5483	0.56	813	188	35	32	94	12	261	4	LUCA;Bacteria;p__Firmicutes;c__Bacilli;o__Paenibacillales;f__Paenibacillaceae;g__Paenibacillus
1447	Extant	0	7	1	6237	6236	0.25	1	6237	1	6237	1	6237	1	6237	LUCA;Bacteria;p__Firmicutes;c__Bacilli;o__Paenibacillales;f__Paenibacillaceae;g__Paenibacillus;Geobacillus sp. (strain Y412MC10)
1448	Extant	0	7	1	4788	4787	0.25	1	4788	1	4788	1	4788	1	4788	LUCA;Bacteria;p__Firmicutes;c__Bacilli;o__Paenibacillales;f__Paenibacillaceae;g__Paenibacillus;Paenibacillus polymyxa (strain E681)
1449	Extant	0	7	1	6024	6022	0.12	2	5398	1	5398	1	5398	2	626	LUCA;Bacteria;p__Firmicutes;c__Bacilli;o__Paenibacillales;f__Paenibacillaceae;g__Paenibacillus;Paenibacillus polymyxa (strain SC2)
1450	Extant	0	7	1	5516	5515	0.12	1	5516	1	5516	1	5516	1	5516	LUCA;Bacteria;p__Firmicutes;c__Bacilli;o__Paenibacillales;f__Paenibacillaceae;g__Paenibacillus;Paenibacillus terrae (strain HPL-003)
1451	Extant	0	6	1	6209	6208	0.25	1	6209	1	6209	1	6209	1	6209	LUCA;Bacteria;p__Firmicutes;c__Bacilli;o__Paenibacillales;f__Paenibacillaceae;Paenibacillus sp. (strain JDR-2)
1452	Extant	0	6	1	3802	3800	0.4	2	3653	1	3653	1	3653	1	3653	LUCA;Bacteria;p__Firmicutes;c__Bacilli;o__Paenibacillales;f__Paenibacillaceae;Thermobacillus composti (strain DSM 18247 / JCM 13945 / KWC4)
1453	Ancestral	33	4	0.59	2823	2343	0.83	485	127	50	11	106	7	199	4	LUCA;Bacteria;p__Firmicutes;c__Bacilli;f__Staphylococcaceae
1454	Extant	0	5	1	2058	2050	0.56	8	1959	1	1959	1	1959	1	1959	LUCA;Bacteria;p__Firmicutes;c__Bacilli;f__Staphylococcaceae;Macrococcus caseolyticus (strain JCSC5402)
1455	Ancestral	32	5	0.73	3307	2925	0.56	387	276	13	47	38	12	121	4	LUCA;Bacteria;p__Firmicutes;c__Bacilli;f__Staphylococcaceae;g__Staphylococcus
1456	Ancestral	23	6	0.87	3235	3061	0.41	176	686	4	252	8	119	32	11	LUCA;Bacteria;p__Firmicutes;c__Bacilli;f__Staphylococcaceae;g__Staphylococcus;s__Staphylococcus aureus
1457	Extant	0	7	1	2639	2638	0.41	1	2639	1	2639	1	2639	1	2639	LUCA;Bacteria;p__Firmicutes;c__Bacilli;f__Staphylococcaceae;g__Staphylococcus;s__Staphylococcus aureus;Staphylococcus aureus (strain 04-02981)
1458	Extant	0	7	1	2675	2673	0.27	2	2672	1	2672	1	2672	1	2672	LUCA;Bacteria;p__Firmicutes;c__Bacilli;f__Staphylococcaceae;g__Staphylococcus;s__Staphylococcus aureus;Staphylococcus aureus (strain COL)
1459	Extant	0	7	1	2513	2511	0.41	2	2483	1	2483	1	2483	1	2483	LUCA;Bacteria;p__Firmicutes;c__Bacilli;f__Staphylococcaceae;g__Staphylococcus;s__Staphylococcus aureus;Staphylococcus aureus (strain ECT-R 2)
1460	Extant	0	7	1	2682	2678	0.27	4	2655	1	2655	1	2655	1	2655	LUCA;Bacteria;p__Firmicutes;c__Bacilli;f__Staphylococcaceae;g__Staphylococcus;s__Staphylococcus aureus;Staphylococcus aureus (strain ED98)
1461	Extant	0	7	1	2755	2753	0.41	2	2723	1	2723	1	2723	1	2723	LUCA;Bacteria;p__Firmicutes;c__Bacilli;f__Staphylococcaceae;g__Staphylococcus;s__Staphylococcus aureus;Staphylococcus aureus (strain JH1)
1462	Extant	0	7	1	2702	2700	0.41	2	2674	1	2674	1	2674	1	2674	LUCA;Bacteria;p__Firmicutes;c__Bacilli;f__Staphylococcaceae;g__Staphylococcus;s__Staphylococcus aureus;Staphylococcus aureus (strain JH9)
1463	Extant	0	7	1	2652	2651	0.41	1	2652	1	2652	1	2652	1	2652	LUCA;Bacteria;p__Firmicutes;c__Bacilli;f__Staphylococcaceae;g__Staphylococcus;s__Staphylococcus aureus;Staphylococcus aureus (strain JKD6008)
1464	Extant	0	7	1	2577	2575	0.41	2	2555	1	2555	1	2555	1	2555	LUCA;Bacteria;p__Firmicutes;c__Bacilli;f__Staphylococcaceae;g__Staphylococcus;s__Staphylococcus aureus;Staphylococcus aureus (strain JKD6159)
1465	Extant	0	7	1	2646	2642	0.41	4	2635	1	2635	1	2635	1	2635	LUCA;Bacteria;p__Firmicutes;c__Bacilli;f__Staphylococcaceae;g__Staphylococcus;s__Staphylococcus aureus;Staphylococcus aureus (strain MRSA ST398 / isolate S0385)
1466	Extant	0	7	1	2723	2722	0.41	1	2723	1	2723	1	2723	1	2723	LUCA;Bacteria;p__Firmicutes;c__Bacilli;f__Staphylococcaceae;g__Staphylococcus;s__Staphylococcus aureus;Staphylococcus aureus (strain MRSA252)
1467	Extant	0	7	1	2642	2640	0.41	2	2618	1	2618	1	2618	1	2618	LUCA;Bacteria;p__Firmicutes;c__Bacilli;f__Staphylococcaceae;g__Staphylococcus;s__Staphylococcus aureus;Staphylococcus aureus (strain MSSA476)
1468	Extant	0	7	1	2658	2656	0.41	2	2631	1	2631	1	2631	1	2631	LUCA;Bacteria;p__Firmicutes;c__Bacilli;f__Staphylococcaceae;g__Staphylococcus;s__Staphylococcus aureus;Staphylococcus aureus (strain MW2)
1469	Extant	0	7	1	2677	2676	0.41	1	2677	1	2677	1	2677	1	2677	LUCA;Bacteria;p__Firmicutes;c__Bacilli;f__Staphylococcaceae;g__Staphylococcus;s__Staphylococcus aureus;Staphylococcus aureus (strain Mu3 / ATCC 700698)
1470	Extant	0	7	1	2715	2713	0.41	2	2682	1	2682	1	2682	1	2682	LUCA;Bacteria;p__Firmicutes;c__Bacilli;f__Staphylococcaceae;g__Staphylococcus;s__Staphylococcus aureus;Staphylococcus aureus (strain Mu50 / ATCC 700699)
1471	Extant	0	7	1	2593	2591	0.41	2	2562	1	2562	1	2562	1	2562	LUCA;Bacteria;p__Firmicutes;c__Bacilli;f__Staphylococcaceae;g__Staphylococcus;s__Staphylococcus aureus;Staphylococcus aureus (strain N315)
1472	Extant	0	7	1	2887	2886	0.27	1	2887	1	2887	1	2887	1	2887	LUCA;Bacteria;p__Firmicutes;c__Bacilli;f__Staphylococcaceae;g__Staphylococcus;s__Staphylococcus aureus;Staphylococcus aureus (strain NCTC 8325 / PS 47)
1473	Extant	0	7	1	2570	2569	0.41	1	2570	1	2570	1	2570	1	2570	LUCA;Bacteria;p__Firmicutes;c__Bacilli;f__Staphylococcaceae;g__Staphylococcus;s__Staphylococcus aureus;Staphylococcus aureus (strain Newman)
1474	Extant	0	7	1	2690	2688	0.27	2	2663	1	2663	1	2663	1	2663	LUCA;Bacteria;p__Firmicutes;c__Bacilli;f__Staphylococcaceae;g__Staphylococcus;s__Staphylococcus aureus;Staphylococcus aureus (strain TCH60)
1475	Extant	0	7	1	2819	2816	0.41	3	2786	1	2786	1	2786	1	2786	LUCA;Bacteria;p__Firmicutes;c__Bacilli;f__Staphylococcaceae;g__Staphylococcus;s__Staphylococcus aureus;Staphylococcus aureus (strain TW20 / 0582)
1476	Extant	0	7	1	2682	2680	0.27	2	2656	1	2656	1	2656	1	2656	LUCA;Bacteria;p__Firmicutes;c__Bacilli;f__Staphylococcaceae;g__Staphylococcus;s__Staphylococcus aureus;Staphylococcus aureus (strain USA300 / TCH1516)
1477	Extant	0	7	1	2603	2599	0.41	4	2560	1	2560	1	2560	1	2560	LUCA;Bacteria;p__Firmicutes;c__Bacilli;f__Staphylococcaceae;g__Staphylococcus;s__Staphylococcus aureus;Staphylococcus aureus (strain USA300)
1478	Extant	0	7	1	2581	2580	0.41	1	2581	1	2581	1	2581	1	2581	LUCA;Bacteria;p__Firmicutes;c__Bacilli;f__Staphylococcaceae;g__Staphylococcus;s__Staphylococcus aureus;Staphylococcus aureus (strain bovine RF122 / ET3-1)
1479	Extant	0	7	1	2620	2619	0.41	1	2620	1	2620	1	2620	1	2620	LUCA;Bacteria;p__Firmicutes;c__Bacilli;f__Staphylococcaceae;g__Staphylococcus;s__Staphylococcus aureus;Staphylococcus aureus subsp. aureus (strain ED133)
1480	Extant	0	6	1	2460	2459	0.56	1	2460	1	2460	1	2460	1	2460	LUCA;Bacteria;p__Firmicutes;c__Bacilli;f__Staphylococcaceae;g__Staphylococcus;Staphylococcus carnosus (strain TM300)
1481	Ancestral	2	6	0.87	2339	2252	0.56	87	427	4	172	10	47	27	15	LUCA;Bacteria;p__Firmicutes;c__Bacilli;f__Staphylococcaceae;g__Staphylococcus;s__Staphylococcus epidermidis
1482	Extant	0	7	1	2466	2459	0.41	7	2400	1	2400	1	2400	1	2400	LUCA;Bacteria;p__Firmicutes;c__Bacilli;f__Staphylococcaceae;g__Staphylococcus;s__Staphylococcus epidermidis;Staphylococcus epidermidis (strain ATCC 12228 / FDA PCI 1200)
1483	Extant	0	7	1	2499	2497	0.41	2	2467	1	2467	1	2467	1	2467	LUCA;Bacteria;p__Firmicutes;c__Bacilli;f__Staphylococcaceae;g__Staphylococcus;s__Staphylococcus epidermidis;Staphylococcus epidermidis (strain ATCC 35984 / RP62A)
1484	Extant	0	6	1	2636	2632	0.41	4	2620	1	2620	1	2620	1	2620	LUCA;Bacteria;p__Firmicutes;c__Bacilli;f__Staphylococcaceae;g__Staphylococcus;Staphylococcus haemolyticus (strain JCSC1435)
1485	Extant	0	6	1	2278	2277	0.56	1	2278	1	2278	1	2278	1	2278	LUCA;Bacteria;p__Firmicutes;c__Bacilli;f__Staphylococcaceae;g__Staphylococcus;Staphylococcus hyicus
1486	Extant	0	6	1	2456	2455	0.56	1	2456	1	2456	1	2456	1	2456	LUCA;Bacteria;p__Firmicutes;c__Bacilli;f__Staphylococcaceae;g__Staphylococcus;Staphylococcus lugdunensis (strain HKU09-01)
1487	Ancestral	2	6	0.87	2298	2213	0.56	86	523	6	96	13	45	28	19	LUCA;Bacteria;p__Firmicutes;c__Bacilli;f__Staphylococcaceae;g__Staphylococcus;s__Staphylococcus pseudintermedius
1488	Extant	0	7	1	2346	2345	0.56	1	2346	1	2346	1	2346	1	2346	LUCA;Bacteria;p__Firmicutes;c__Bacilli;f__Staphylococcaceae;g__Staphylococcus;s__Staphylococcus pseudintermedius;Staphylococcus pseudintermedius (strain ED99)
1489	Extant	0	7	1	2449	2448	0.41	1	2449	1	2449	1	2449	1	2449	LUCA;Bacteria;p__Firmicutes;c__Bacilli;f__Staphylococcaceae;g__Staphylococcus;s__Staphylococcus pseudintermedius;Staphylococcus pseudintermedius (strain HKU10-03)
1490	Extant	0	6	1	2510	2507	0.41	3	2445	1	2445	1	2445	1	2445	LUCA;Bacteria;p__Firmicutes;c__Bacilli;f__Staphylococcaceae;g__Staphylococcus;Staphylococcus saprophyticus subsp. saprophyticus (strain ATCC 15305 / DSM 20229 / NCIMB 8711 / NCTC 7292 / S-41)
1491	Extant	0	4	1	3005	2910	0	95	489	5	211	8	154	15	40	LUCA;Bacteria;p__Firmicutes;c__Bacilli;Thermoactinomyces vulgaris
1492	Extant	0	3	1	2143	2079	0.83	64	157	12	62	20	41	34	21	LUCA;Bacteria;p__Firmicutes;Firmicutes bacterium Bu12
1493	Ancestral	72	2	0.35	9386	7481	0.83	1961	65	283	8	511	5	849	4	LUCA;Bacteria;p__Firmicutes_A
1494	Extant	0	3	1	3617	3581	0	36	466	6	202	10	137	17	79	LUCA;Bacteria;p__Firmicutes_A;Firmicutes bacterium Ch29
1495	Ancestral	53	3	0.52	8327	6530	0.83	1830	86	259	7	471	5	777	3	LUCA;Bacteria;p__Firmicutes_A;c__Clostridia
1496	Ancestral	4	4	0.67	3330	2682	0.83	652	55	86	9	161	6	278	4	LUCA;Bacteria;p__Firmicutes_A;c__Clostridia;o__Acetivibrionales
1497	Ancestral	3	5	0.79	2974	2462	0.83	515	50	62	11	119	7	210	4	LUCA;Bacteria;p__Firmicutes_A;c__Clostridia;o__Acetivibrionales;f__Acetivibrionaceae
1498	Extant	0	6	1	3771	3770	0.21	1	3771	1	3771	1	3771	1	3771	LUCA;Bacteria;p__Firmicutes_A;c__Clostridia;o__Acetivibrionales;f__Acetivibrionaceae;Acetivibrio clariflavus (strain DSM 19732 / NBRC 101661 / EBR45)
1499	Ancestral	2	6	0.9	2914	2790	0.48	124	178	12	78	20	55	39	17	LUCA;Bacteria;p__Firmicutes_A;c__Clostridia;o__Acetivibrionales;f__Acetivibrionaceae;s__Hungateiclostridium thermocellum
1500	Extant	0	7	1	3102	3101	0.33	1	3102	1	3102	1	3102	1	3102	LUCA;Bacteria;p__Firmicutes_A;c__Clostridia;o__Acetivibrionales;f__Acetivibrionaceae;s__Hungateiclostridium thermocellum;Acetivibrio thermocellus (strain ATCC 27405 / DSM 1237 / JCM 9322 / NBRC 103400 / NCIMB 10682 / NRRL B-4536 / VPI 7372)
1501	Extant	0	7	1	2881	2880	0.33	1	2881	1	2881	1	2881	1	2881	LUCA;Bacteria;p__Firmicutes_A;c__Clostridia;o__Acetivibrionales;f__Acetivibrionaceae;s__Hungateiclostridium thermocellum;Acetivibrio thermocellus (strain DSM 1313 / LMG 6656 / LQ8)
1502	Extant	0	5	1	3286	3285	0.33	1	3286	1	3286	1	3286	1	3286	LUCA;Bacteria;p__Firmicutes_A;c__Clostridia;o__Acetivibrionales;Ruminiclostridium cellulolyticum (strain ATCC 35319 / DSM 5812 / JCM 6584 / H10)
1503	Ancestral	23	4	0.69	5597	4483	0.83	1137	112	134	8	267	5	473	3	LUCA;Bacteria;p__Firmicutes_A;c__Clostridia;f__Clostridiaceae
1504	Ancestral	3	5	0.84	4209	3626	0.83	585	167	36	19	93	9	215	4	LUCA;Bacteria;p__Firmicutes_A;c__Clostridia;f__Clostridiaceae;g__Clostridium
1505	Extant	0	6	1	5003	5002	0.16	1	5003	1	5003	1	5003	1	5003	LUCA;Bacteria;p__Firmicutes_A;c__Clostridia;f__Clostridiaceae;g__Clostridium;Clostridium beijerinckii (strain ATCC 51743 / NCIMB 8052)
1506	Extant	0	6	1	3253	3252	0.31	1	3253	1	3253	1	3253	1	3253	LUCA;Bacteria;p__Firmicutes_A;c__Clostridia;f__Clostridiaceae;g__Clostridium;Clostridium botulinum (strain Alaska E43 / Type E3)
1507	Extant	0	6	1	3525	3523	0.31	2	3471	1	3471	1	3471	1	3471	LUCA;Bacteria;p__Firmicutes_A;c__Clostridia;f__Clostridiaceae;g__Clostridium;Clostridium botulinum (strain Eklund 17B / Type B)
1508	Ancestral	2	5	0.84	3633	3001	0.83	636	206	53	11	127	6	252	4	LUCA;Bacteria;p__Firmicutes_A;c__Clostridia;f__Clostridiaceae;g__Clostridium_B
1509	Extant	0	6	1	3823	3821	0.31	2	3748	1	3748	1	3748	1	3748	LUCA;Bacteria;p__Firmicutes_A;c__Clostridia;f__Clostridiaceae;g__Clostridium_B;Clostridium kluyveri (strain ATCC 8527 / DSM 555 / NCIMB 10680)
1510	Extant	0	6	1	4149	4148	0.31	1	4149	1	4149	1	4149	1	4149	LUCA;Bacteria;p__Firmicutes_A;c__Clostridia;f__Clostridiaceae;g__Clostridium_B;Clostridium ljungdahlii (strain ATCC 55383 / DSM 13528 / PETC)
1511	Ancestral	9	5	0.84	4431	4187	0.31	247	682	7	171	14	90	50	8	LUCA;Bacteria;p__Firmicutes_A;c__Clostridia;f__Clostridiaceae;s__Clostridium_F botulinum
1512	Extant	0	6	1	3525	3523	0.31	2	3500	1	3500	1	3500	1	3500	LUCA;Bacteria;p__Firmicutes_A;c__Clostridia;f__Clostridiaceae;s__Clostridium_F botulinum;Clostridium botulinum (strain 230613 / Type F)
1513	Extant	0	6	1	3977	3974	0.31	3	3665	1	3665	1	3665	1	3665	LUCA;Bacteria;p__Firmicutes_A;c__Clostridia;f__Clostridiaceae;s__Clostridium_F botulinum;Clostridium botulinum (strain 657 / Type Ba4)
1514	Extant	0	6	1	3547	3546	0.31	1	3547	1	3547	1	3547	1	3547	LUCA;Bacteria;p__Firmicutes_A;c__Clostridia;f__Clostridiaceae;s__Clostridium_F botulinum;Clostridium botulinum (strain ATCC 19397 / Type A)
1515	Extant	0	6	1	3688	3687	0.31	1	3688	1	3688	1	3688	1	3688	LUCA;Bacteria;p__Firmicutes_A;c__Clostridia;f__Clostridiaceae;s__Clostridium_F botulinum;Clostridium botulinum (strain H04402 065 / Type A5)
1516	Extant	0	6	1	3669	3667	0.31	2	3650	1	3650	1	3650	1	3650	LUCA;Bacteria;p__Firmicutes_A;c__Clostridia;f__Clostridiaceae;s__Clostridium_F botulinum;Clostridium botulinum (strain Hall / ATCC 3502 / NCTC 13319 / Type A)
1517	Extant	0	6	1	3860	3859	0.31	1	3860	1	3860	1	3860	1	3860	LUCA;Bacteria;p__Firmicutes_A;c__Clostridia;f__Clostridiaceae;s__Clostridium_F botulinum;Clostridium botulinum (strain Kyoto / Type A2)
1518	Extant	0	6	1	3633	3632	0.31	1	3633	1	3633	1	3633	1	3633	LUCA;Bacteria;p__Firmicutes_A;c__Clostridia;f__Clostridiaceae;s__Clostridium_F botulinum;Clostridium botulinum (strain Langeland / NCTC 10281 / Type F)
1519	Extant	0	6	1	3982	3980	0.31	2	3653	1	3653	1	3653	1	3653	LUCA;Bacteria;p__Firmicutes_A;c__Clostridia;f__Clostridiaceae;s__Clostridium_F botulinum;Clostridium botulinum (strain Loch Maree / Type A3)
1520	Extant	0	6	1	3850	3848	0.31	2	3655	1	3655	1	3655	1	3655	LUCA;Bacteria;p__Firmicutes_A;c__Clostridia;f__Clostridiaceae;s__Clostridium_F botulinum;Clostridium botulinum (strain Okra / Type B1)
1521	Extant	0	5	1	2414	2412	0.31	2	2355	1	2355	1	2355	1	2355	LUCA;Bacteria;p__Firmicutes_A;c__Clostridia;f__Clostridiaceae;Clostridium tetani (strain Massachusetts / E88)
1522	Extant	0	5	1	2305	2304	0.31	1	2305	1	2305	1	2305	1	2305	LUCA;Bacteria;p__Firmicutes_A;c__Clostridia;f__Clostridiaceae;Clostridium novyi (strain NT)
1523	Extant	0	5	1	4209	4208	0	1	4209	1	4209	1	4209	1	4209	LUCA;Bacteria;p__Firmicutes_A;c__Clostridia;f__Clostridiaceae;Clostridium cellulovorans (strain ATCC 35296 / DSM 3052 / OCM 3 / 743B)
1524	Ancestral	3	5	0.84	2817	2687	0.31	132	1009	3	196	8	69	24	14	LUCA;Bacteria;p__Firmicutes_A;c__Clostridia;f__Clostridiaceae;s__Clostridium_P perfringens
1525	Extant	0	6	1	2722	2720	0.31	2	2659	1	2659	1	2659	1	2659	LUCA;Bacteria;p__Firmicutes_A;c__Clostridia;f__Clostridiaceae;s__Clostridium_P perfringens;Clostridium perfringens (strain 13 / Type A)
1526	Extant	0	6	1	2873	2872	0.31	1	2873	1	2873	1	2873	1	2873	LUCA;Bacteria;p__Firmicutes_A;c__Clostridia;f__Clostridiaceae;s__Clostridium_P perfringens;Clostridium perfringens (strain ATCC 13124 / DSM 756 / JCM 1290 / NCIMB 6125 / NCTC 8237 / Type A)
1527	Extant	0	6	1	2566	2563	0.31	3	2546	1	2546	1	2546	1	2546	LUCA;Bacteria;p__Firmicutes_A;c__Clostridia;f__Clostridiaceae;s__Clostridium_P perfringens;Clostridium perfringens (strain SM101 / Type A)
1528	Ancestral	2	5	0.84	3815	3777	0.31	38	412	8	162	14	102	23	67	LUCA;Bacteria;p__Firmicutes_A;c__Clostridia;f__Clostridiaceae;s__Clostridium_S acetobutylicum
1529	Extant	0	6	1	3849	3847	0.16	2	3673	1	3673	1	3673	1	3673	LUCA;Bacteria;p__Firmicutes_A;c__Clostridia;f__Clostridiaceae;s__Clostridium_S acetobutylicum;Clostridium acetobutylicum (strain ATCC 824 / DSM 792 / JCM 1419 / LMG 5710 / VKM B-1787)
1530	Extant	0	6	1	3912	3910	0.16	2	3736	1	3736	1	3736	1	3736	LUCA;Bacteria;p__Firmicutes_A;c__Clostridia;f__Clostridiaceae;s__Clostridium_S acetobutylicum;Clostridium acetobutylicum (strain EA 2018)
1531	Extant	0	5	1	1509	1508	0.31	1	1509	1	1509	1	1509	1	1509	LUCA;Bacteria;p__Firmicutes_A;c__Clostridia;f__Clostridiaceae;Arthromitus sp. (strain SFB-mouse-Japan)
1532	Extant	0	4	1	3444	3443	0	1	3444	1	3444	1	3444	1	3444	LUCA;Bacteria;p__Firmicutes_A;c__Clostridia;Acetobacterium woodii (strain ATCC 29683 / DSM 1030 / JCM 2381 / KCTC 1655 / WB1)
1533	Ancestral	9	4	0.69	5014	4002	0.83	1042	62	130	9	244	5	429	3	LUCA;Bacteria;p__Firmicutes_A;c__Clostridia;o__Lachnospirales
1534	Extant	0	5	1	4149	4148	0	1	4149	1	4149	1	4149	1	4149	LUCA;Bacteria;p__Firmicutes_A;c__Clostridia;o__Lachnospirales;Cellulosilyticum lentocellum (strain ATCC 49066 / DSM 5427 / NCIMB 11756 / RHM5)
1535	Ancestral	8	5	0.84	4835	3887	0.83	968	89	97	10	210	5	390	3	LUCA;Bacteria;p__Firmicutes_A;c__Clostridia;o__Lachnospirales;f__Lachnospiraceae
1536	Extant	0	6	1	3542	3541	0	1	3542	1	3542	1	3542	1	3542	LUCA;Bacteria;p__Firmicutes_A;c__Clostridia;o__Lachnospirales;f__Lachnospiraceae;Agathobacter rectalis (strain ATCC 33656 / DSM 3377 / JCM 17463 / KCTC 5835 / VPI 0990)
1537	Extant	0	6	1	2771	2770	0	1	2771	1	2771	1	2771	1	2771	LUCA;Bacteria;p__Firmicutes_A;c__Clostridia;o__Lachnospirales;f__Lachnospiraceae;Anaerostipes hadrus
1538	Extant	0	6	1	3799	3795	0	4	2929	1	2929	1	2929	3	249	LUCA;Bacteria;p__Firmicutes_A;c__Clostridia;o__Lachnospirales;f__Lachnospiraceae;Butyrivibrio proteoclasticus (strain ATCC 51982 / DSM 14932 / B316)
1539	Extant	0	6	1	2598	2597	0	1	2598	1	2598	1	2598	1	2598	LUCA;Bacteria;p__Firmicutes_A;c__Clostridia;o__Lachnospirales;f__Lachnospiraceae;Clostridium sp. (strain SY8519)
1540	Extant	0	6	1	3889	3888	0	1	3889	1	3889	1	3889	1	3889	LUCA;Bacteria;p__Firmicutes_A;c__Clostridia;o__Lachnospirales;f__Lachnospiraceae;Lachnoclostridium phytofermentans (strain ATCC 700394 / DSM 18823 / ISDg)
1541	Extant	0	6	1	2761	2758	0	3	2002	1	2002	1	2002	2	662	LUCA;Bacteria;p__Firmicutes_A;c__Clostridia;o__Lachnospirales;f__Lachnospiraceae;Lachnospira eligens (strain ATCC 27750 / DSM 3376 / VPI C15-48 / C15-B4)
1542	Extant	0	6	1	4132	4131	0.16	1	4132	1	4132	1	4132	1	4132	LUCA;Bacteria;p__Firmicutes_A;c__Clostridia;o__Lachnospirales;f__Lachnospiraceae;Lacrimispora saccharolytica (strain ATCC 35040 / DSM 2544 / NRCC 2533 / WM1)
1543	Extant	0	6	1	3349	3348	0	1	3349	1	3349	1	3349	1	3349	LUCA;Bacteria;p__Firmicutes_A;c__Clostridia;o__Lachnospirales;f__Lachnospiraceae;Roseburia hominis (strain DSM 16839 / JCM 17582 / NCIMB 14029 / A2-183)
1544	Extant	0	4	1	2857	2856	0.48	1	2857	1	2857	1	2857	1	2857	LUCA;Bacteria;p__Firmicutes_A;c__Clostridia;Mahella australiensis (strain DSM 15567 / CIP 107919 / 50-1 BON)
1545	Ancestral	5	4	0.7	3794	3046	0.83	762	37	97	9	182	6	315	4	LUCA;Bacteria;p__Firmicutes_A;c__Clostridia;o__Oscillospirales
1546	Extant	0	5	1	2663	2662	0.3	1	2663	1	2663	1	2663	1	2663	LUCA;Bacteria;p__Firmicutes_A;c__Clostridia;o__Oscillospirales;Ethanoligenens harbinense (strain DSM 18485 / JCM 12961 / CGMCC 1.5033 / YUAN-3)
1547	Extant	0	5	1	4580	4578	0	2	4513	1	4513	1	4513	1	4513	LUCA;Bacteria;p__Firmicutes_A;c__Clostridia;o__Oscillospirales;Oscillibacter valericigenes (strain DSM 18026 / NBRC 101213 / Sjm18-20)
1548	Ancestral	3	5	0.85	2592	2047	0.83	555	51	69	8	132	5	231	3	LUCA;Bacteria;p__Firmicutes_A;c__Clostridia;o__Oscillospirales;f__Ruminococcaceae
1549	Extant	0	6	1	3674	3532	0	142	284	18	54	36	33	67	15	LUCA;Bacteria;p__Firmicutes_A;c__Clostridia;o__Oscillospirales;f__Ruminococcaceae;Clostridium sp. (strain ATCC 29733 / VPI C48-50)
1550	Extant	0	6	1	3770	3765	0	5	3094	1	3094	1	3094	2	364	LUCA;Bacteria;p__Firmicutes_A;c__Clostridia;o__Oscillospirales;f__Ruminococcaceae;Ruminococcus albus (strain ATCC 27210 / DSM 20455 / JCM 14654 / NCDO 2250 / 7)
1551	Extant	0	6	1	2114	2113	0	1	2114	1	2114	1	2114	1	2114	LUCA;Bacteria;p__Firmicutes_A;c__Clostridia;o__Oscillospirales;f__Ruminococcaceae;Ruminococcus champanellensis (strain DSM 18848 / JCM 17042 / KCTC 15320 / 18P13)
1552	Ancestral	6	4	0.68	4481	3604	0.83	892	68	108	9	209	6	369	4	LUCA;Bacteria;p__Firmicutes_A;c__Clostridia;o__Peptostreptococcales
1553	Ancestral	2	5	0.84	2116	1733	0.83	385	54	42	9	87	6	161	4	LUCA;Bacteria;p__Firmicutes_A;c__Clostridia;o__Peptostreptococcales;f__Filifactoraceae
1554	Extant	0	6	1	2572	2571	0.48	1	2572	1	2572	1	2572	1	2572	LUCA;Bacteria;p__Firmicutes_A;c__Clostridia;o__Peptostreptococcales;f__Filifactoraceae;Acetoanaerobium sticklandii (strain ATCC 12662 / DSM 519 / JCM 1433 / CCUG 9281 / NCIMB 10654 / HF)
1555	Extant	0	6	1	1614	1613	0	1	1614	1	1614	1	1614	1	1614	LUCA;Bacteria;p__Firmicutes_A;c__Clostridia;o__Peptostreptococcales;f__Filifactoraceae;Filifactor alocis (strain ATCC 35896 / D40 B5)
1556	Ancestral	2	5	0.84	3438	2856	0.83	587	80	63	10	131	7	239	4	LUCA;Bacteria;p__Firmicutes_A;c__Clostridia;o__Peptostreptococcales;f__Natronincolaceae
1557	Extant	0	6	1	4463	4462	0.32	1	4463	1	4463	1	4463	1	4463	LUCA;Bacteria;p__Firmicutes_A;c__Clostridia;o__Peptostreptococcales;f__Natronincolaceae;Alkaliphilus metalliredigens (strain QYMF)
1558	Extant	0	6	1	2828	2827	0.48	1	2828	1	2828	1	2828	1	2828	LUCA;Bacteria;p__Firmicutes_A;c__Clostridia;o__Peptostreptococcales;f__Natronincolaceae;Alkaliphilus oremlandii (strain OhILAs)
1559	Ancestral	2	5	0.84	3541	3403	0.65	139	194	13	86	24	48	47	19	LUCA;Bacteria;p__Firmicutes_A;c__Clostridia;o__Peptostreptococcales;s__Clostridioides difficile
1560	Extant	0	6	1	3862	3860	0.32	2	3851	1	3851	1	3851	1	3851	LUCA;Bacteria;p__Firmicutes_A;c__Clostridia;o__Peptostreptococcales;s__Clostridioides difficile;Clostridioides difficile (strain 630)
1561	Extant	0	6	1	3542	3541	0.48	1	3542	1	3542	1	3542	1	3542	LUCA;Bacteria;p__Firmicutes_A;c__Clostridia;o__Peptostreptococcales;s__Clostridioides difficile;Clostridioides difficile (strain R20291)
1562	Extant	0	4	1	1566	1565	0	1	1566	1	1566	1	1566	1	1566	LUCA;Bacteria;p__Firmicutes_A;c__Clostridia;Mageeibacillus indolicus (strain UPII9-5)
1563	Ancestral	3	4	0.7	2549	2072	0.83	479	68	52	11	103	6	190	4	LUCA;Bacteria;p__Firmicutes_A;c__Clostridia;o__Tissierellales
1564	Extant	0	5	1	2838	2836	0.48	2	2835	1	2835	1	2835	1	2835	LUCA;Bacteria;p__Firmicutes_A;c__Clostridia;o__Tissierellales;Gottschalkia acidurici (strain ATCC 7906 / DSM 604 / BCRC 14475 / CIP 104303 / KCTC 5404 / NCIMB 10678 / 9a)
1565	Ancestral	2	5	0.85	1612	1322	0.83	292	54	38	9	73	6	125	4	LUCA;Bacteria;p__Firmicutes_A;c__Clostridia;o__Tissierellales;f__Peptoniphilaceae
1566	Extant	0	6	1	1795	1793	0.15	2	1691	1	1691	1	1691	1	1691	LUCA;Bacteria;p__Firmicutes_A;c__Clostridia;o__Tissierellales;f__Peptoniphilaceae;Anaerococcus prevotii (strain ATCC 9321 / DSM 20548 / JCM 6508 / NCTC 11806 / PC1)
1567	Extant	0	6	1	1813	1811	0.15	2	1631	1	1631	1	1631	1	1631	LUCA;Bacteria;p__Firmicutes_A;c__Clostridia;o__Tissierellales;f__Peptoniphilaceae;Finegoldia magna (strain ATCC 29328 / DSM 20472 / WAL 2508)
1568	Ancestral	16	3	0.52	3792	3169	0.83	636	69	89	10	166	7	282	4	LUCA;Bacteria;p__Firmicutes_A;c__Thermoanaerobacteria
1569	Ancestral	7	4	0.76	3014	2802	0.83	212	321	9	90	18	47	57	7	LUCA;Bacteria;p__Firmicutes_A;c__Thermoanaerobacteria;g__Caldicellulosiruptor
1570	Extant	0	5	1	2462	2460	0.65	2	2445	1	2445	1	2445	1	2445	LUCA;Bacteria;p__Firmicutes_A;c__Thermoanaerobacteria;g__Caldicellulosiruptor;Caldicellulosiruptor kristjanssonii (strain ATCC 700853 / DSM 12137 / I77R1B)
1571	Extant	0	5	1	2648	2645	0.24	3	2636	1	2636	1	2636	1	2636	LUCA;Bacteria;p__Firmicutes_A;c__Thermoanaerobacteria;g__Caldicellulosiruptor;Caldicellulosiruptor bescii (strain ATCC BAA-1888 / DSM 6725 / Z-1320)
1572	Extant	0	5	1	2521	2520	0.65	1	2521	1	2521	1	2521	1	2521	LUCA;Bacteria;p__Firmicutes_A;c__Thermoanaerobacteria;g__Caldicellulosiruptor;Caldicellulosiruptor hydrothermalis (strain DSM 18901 / VKM B-2411 / 108)
1573	Extant	0	5	1	2460	2459	0.65	1	2460	1	2460	1	2460	1	2460	LUCA;Bacteria;p__Firmicutes_A;c__Thermoanaerobacteria;g__Caldicellulosiruptor;Caldicellulosiruptor kronotskyensis (strain DSM 18902 / VKM B-2412 / 2002)
1574	Extant	0	5	1	2184	2183	0.65	1	2184	1	2184	1	2184	1	2184	LUCA;Bacteria;p__Firmicutes_A;c__Thermoanaerobacteria;g__Caldicellulosiruptor;Caldicellulosiruptor obsidiansis (strain ATCC BAA-2073 / strain OB47)
1575	Extant	0	5	1	2132	2131	0.83	1	2132	1	2132	1	2132	1	2132	LUCA;Bacteria;p__Firmicutes_A;c__Thermoanaerobacteria;g__Caldicellulosiruptor;Caldicellulosiruptor owensensis (strain ATCC 700167 / DSM 13100 / OL)
1576	Extant	0	5	1	2619	2618	0.65	1	2619	1	2619	1	2619	1	2619	LUCA;Bacteria;p__Firmicutes_A;c__Thermoanaerobacteria;g__Caldicellulosiruptor;Caldicellulosiruptor saccharolyticus (strain ATCC 43494 / DSM 8903 / Tp8T 6331)
1577	Ancestral	9	4	0.66	3367	2954	0.83	419	175	32	22	73	10	158	5	LUCA;Bacteria;p__Firmicutes_A;c__Thermoanaerobacteria;f__Thermoanaerobacteraceae
1578	Extant	0	5	1	2547	2546	0.83	1	2547	1	2547	1	2547	1	2547	LUCA;Bacteria;p__Firmicutes_A;c__Thermoanaerobacteria;f__Thermoanaerobacteraceae;Caldanaerobacter subterraneus subsp. tengcongensis (strain DSM 15242 / JCM 11007 / NBRC 100824 / MB4)
1579	Ancestral	5	5	0.77	2632	2430	0.83	203	172	15	37	32	19	72	7	LUCA;Bacteria;p__Firmicutes_A;c__Thermoanaerobacteria;f__Thermoanaerobacteraceae;g__Thermoanaerobacter
1580	Ancestral	3	6	0.89	2396	2334	0.83	62	584	4	187	7	127	15	26	LUCA;Bacteria;p__Firmicutes_A;c__Thermoanaerobacteria;f__Thermoanaerobacteraceae;g__Thermoanaerobacter;s__Thermoanaerobacter pseudethanolicus
1581	Extant	0	7	1	2192	2191	0.83	1	2192	1	2192	1	2192	1	2192	LUCA;Bacteria;p__Firmicutes_A;c__Thermoanaerobacteria;f__Thermoanaerobacteraceae;g__Thermoanaerobacter;s__Thermoanaerobacter pseudethanolicus;Thermoanaerobacter pseudethanolicus (strain ATCC 33223 / 39E)
1582	Extant	0	7	1	2307	2306	0.83	1	2307	1	2307	1	2307	1	2307	LUCA;Bacteria;p__Firmicutes_A;c__Thermoanaerobacteria;f__Thermoanaerobacteraceae;g__Thermoanaerobacter;s__Thermoanaerobacter pseudethanolicus;Thermoanaerobacter sp. (strain X513)
1583	Extant	0	7	1	2322	2321	0.83	1	2322	1	2322	1	2322	1	2322	LUCA;Bacteria;p__Firmicutes_A;c__Thermoanaerobacteria;f__Thermoanaerobacteraceae;g__Thermoanaerobacter;s__Thermoanaerobacter pseudethanolicus;Thermoanaerobacter sp. (strain X514)
1584	Ancestral	2	6	0.89	2255	2170	0.83	85	390	5	109	10	60	23	17	LUCA;Bacteria;p__Firmicutes_A;c__Thermoanaerobacteria;f__Thermoanaerobacteraceae;g__Thermoanaerobacter;s__Thermoanaerobacter thermocopriae
1585	Extant	0	7	1	2239	2238	0.83	1	2239	1	2239	1	2239	1	2239	LUCA;Bacteria;p__Firmicutes_A;c__Thermoanaerobacteria;f__Thermoanaerobacteraceae;g__Thermoanaerobacter;s__Thermoanaerobacter thermocopriae;Thermoanaerobacter italicus (strain DSM 9252 / Ab9)
1586	Extant	0	7	1	2158	2157	0.83	1	2158	1	2158	1	2158	1	2158	LUCA;Bacteria;p__Firmicutes_A;c__Thermoanaerobacteria;f__Thermoanaerobacteraceae;g__Thermoanaerobacter;s__Thermoanaerobacter thermocopriae;Thermoanaerobacter mathranii subsp. mathranii (strain DSM 11426 / CCUG 53645 / CIP 108742 / A3)
1587	Ancestral	3	5	0.83	2811	2627	0.83	185	340	8	90	18	36	49	9	LUCA;Bacteria;p__Firmicutes_A;c__Thermoanaerobacteria;f__Thermoanaerobacteraceae;g__Thermoanaerobacterium
1588	Extant	0	6	1	2777	2775	0.83	2	2637	1	2637	1	2637	1	2637	LUCA;Bacteria;p__Firmicutes_A;c__Thermoanaerobacteria;f__Thermoanaerobacteraceae;g__Thermoanaerobacterium;Thermoanaerobacterium saccharolyticum (strain DSM 8691 / JW/SL-YS485)
1589	Extant	0	6	1	2583	2582	0.83	1	2583	1	2583	1	2583	1	2583	LUCA;Bacteria;p__Firmicutes_A;c__Thermoanaerobacteria;f__Thermoanaerobacteraceae;g__Thermoanaerobacterium;Thermoanaerobacterium thermosaccharolyticum (strain ATCC 7956 / DSM 571 / NCIMB 9385 / NCA 3814 / NCTC 13789 / WDCM 00135 / 2032)
1590	Extant	0	6	1	2318	2317	0.83	1	2318	1	2318	1	2318	1	2318	LUCA;Bacteria;p__Firmicutes_A;c__Thermoanaerobacteria;f__Thermoanaerobacteraceae;g__Thermoanaerobacterium;Thermoanaerobacterium xylanolyticum (strain ATCC 49914 / DSM 7097 / LX-11)
1591	Ancestral	2	3	0.67	2569	2193	0.83	378	109	42	13	84	8	156	5	LUCA;Bacteria;p__Firmicutes_A;o__Thermosediminibacterales
1592	Extant	0	4	1	2761	2760	0.83	1	2761	1	2761	1	2761	1	2761	LUCA;Bacteria;p__Firmicutes_A;o__Thermosediminibacterales;Tepidanaerobacter acetatoxydans (strain DSM 21804 / JCM 16047 / Re1)
1593	Extant	0	4	1	2151	2150	0.83	1	2151	1	2151	1	2151	1	2151	LUCA;Bacteria;p__Firmicutes_A;o__Thermosediminibacterales;Thermosediminibacter oceani (strain ATCC BAA-1034 / DSM 16646 / JW/IW-1228P)
1594	Ancestral	24	2	0.37	6993	5549	0.83	1474	71	177	8	353	5	617	3	LUCA;Bacteria;p__Firmicutes_B
1595	Ancestral	8	3	0.51	5606	4556	0.83	1070	69	135	10	254	6	444	4	LUCA;Bacteria;p__Firmicutes_B;c__Desulfitobacteriia
1596	Ancestral	7	4	0.63	5609	4573	0.83	1055	65	134	10	254	6	442	4	LUCA;Bacteria;p__Firmicutes_B;c__Desulfitobacteriia;o__Desulfitobacteriales
1597	Ancestral	6	5	0.74	5788	4751	0.83	1052	77	117	11	236	6	431	4	LUCA;Bacteria;p__Firmicutes_B;c__Desulfitobacteriia;o__Desulfitobacteriales;f__Desulfitobacteriaceae
1598	Ancestral	3	6	0.84	4461	3793	0.83	671	86	65	14	140	8	273	4	LUCA;Bacteria;p__Firmicutes_B;c__Desulfitobacteriia;o__Desulfitobacteriales;f__Desulfitobacteriaceae;g__Desulfitobacterium
1599	Extant	0	7	1	3294	3293	0.63	1	3294	1	3294	1	3294	1	3294	LUCA;Bacteria;p__Firmicutes_B;c__Desulfitobacteriia;o__Desulfitobacteriales;f__Desulfitobacteriaceae;g__Desulfitobacterium;Desulfitobacterium dichloroeliminans (strain LMG P-21439 / DCA1)
1600	Ancestral	2	7	0.92	4830	4498	0.83	336	189	28	47	55	26	114	8	LUCA;Bacteria;p__Firmicutes_B;c__Desulfitobacteriia;o__Desulfitobacteriales;f__Desulfitobacteriaceae;g__Desulfitobacterium;s__Desulfitobacterium hafniense
1601	Extant	0	8	1	4852	4851	0.63	1	4852	1	4852	1	4852	1	4852	LUCA;Bacteria;p__Firmicutes_B;c__Desulfitobacteriia;o__Desulfitobacteriales;f__Desulfitobacteriaceae;g__Desulfitobacterium;s__Desulfitobacterium hafniense;Desulfitobacterium hafniense (strain DSM 10664 / DCB-2)
1602	Extant	0	8	1	5015	5014	0.63	1	5015	1	5015	1	5015	1	5015	LUCA;Bacteria;p__Firmicutes_B;c__Desulfitobacteriia;o__Desulfitobacteriales;f__Desulfitobacteriaceae;g__Desulfitobacterium;s__Desulfitobacterium hafniense;Desulfitobacterium hafniense (strain Y51)
1603	Ancestral	3	6	0.87	4890	4232	0.83	664	161	48	18	117	9	250	4	LUCA;Bacteria;p__Firmicutes_B;c__Desulfitobacteriia;o__Desulfitobacteriales;f__Desulfitobacteriaceae;g__Desulfosporosinus
1604	Extant	0	7	1	4469	4466	0.26	3	4395	1	4395	1	4395	1	4395	LUCA;Bacteria;p__Firmicutes_B;c__Desulfitobacteriia;o__Desulfitobacteriales;f__Desulfitobacteriaceae;g__Desulfosporosinus;Desulfosporosinus acidiphilus (strain DSM 22704 / JCM 16185 / SJ4)
1605	Extant	0	7	1	4340	4339	0.63	1	4340	1	4340	1	4340	1	4340	LUCA;Bacteria;p__Firmicutes_B;c__Desulfitobacteriia;o__Desulfitobacteriales;f__Desulfitobacteriaceae;g__Desulfosporosinus;Desulfosporosinus meridiei (strain ATCC BAA-275 / DSM 13257 / KCTC 12902 / NCIMB 13706 / S10)
1606	Extant	0	7	1	5215	5214	0.63	1	5215	1	5215	1	5215	1	5215	LUCA;Bacteria;p__Firmicutes_B;c__Desulfitobacteriia;o__Desulfitobacteriales;f__Desulfitobacteriaceae;g__Desulfosporosinus;Desulfosporosinus orientis (strain ATCC 19365 / DSM 765 / NCIMB 8382 / VKM B-1628 / Singapore I)
1607	Extant	0	5	1	3104	3103	0.63	1	3104	1	3104	1	3104	1	3104	LUCA;Bacteria;p__Firmicutes_B;c__Desulfitobacteriia;o__Desulfitobacteriales;Syntrophobotulus glycolicus (strain DSM 8271 / FlGlyR)
1608	Extant	0	4	1	2918	2917	0	1	2918	1	2918	1	2918	1	2918	LUCA;Bacteria;p__Firmicutes_B;c__Desulfitobacteriia;Heliobacterium modesticaldum (strain ATCC 51547 / Ice1)
1609	Ancestral	7	3	0.56	4286	3548	0.83	754	73	77	12	158	7	301	4	LUCA;Bacteria;p__Firmicutes_B;c__Desulfotomaculia
1610	Extant	0	4	1	2135	2134	0.83	1	2135	1	2135	1	2135	1	2135	LUCA;Bacteria;p__Firmicutes_B;c__Desulfotomaculia;Desulforudis audaxviator (strain MP104C)
1611	Ancestral	6	4	0.74	4537	3767	0.83	785	107	76	13	159	7	310	4	LUCA;Bacteria;p__Firmicutes_B;c__Desulfotomaculia;o__Desulfotomaculales
1612	Extant	0	5	1	4016	4015	0	1	4016	1	4016	1	4016	1	4016	LUCA;Bacteria;p__Firmicutes_B;c__Desulfotomaculia;o__Desulfotomaculales;Desulfofarcimen acetoxidans (strain ATCC 49208 / DSM 771 / KCTC 5769 / VKM B-1644 / 5575)
1613	Ancestral	3	5	0.87	3647	3180	0.83	474	125	38	21	83	10	176	5	LUCA;Bacteria;p__Firmicutes_B;c__Desulfotomaculia;o__Desulfotomaculales;g__Desulfotomaculum
1614	Extant	0	6	1	2620	2619	0.63	1	2620	1	2620	1	2620	1	2620	LUCA;Bacteria;p__Firmicutes_B;c__Desulfotomaculia;o__Desulfotomaculales;g__Desulfotomaculum;Desulfotomaculum nigrificans (strain DSM 14880 / VKM B-2319 / CO-1-SRB)
1615	Extant	0	6	1	3214	3213	0.63	1	3214	1	3214	1	3214	1	3214	LUCA;Bacteria;p__Firmicutes_B;c__Desulfotomaculia;o__Desulfotomaculales;g__Desulfotomaculum;Desulfotomaculum reducens (strain MI-1)
1616	Extant	0	6	1	3763	3762	0.63	1	3763	1	3763	1	3763	1	3763	LUCA;Bacteria;p__Firmicutes_B;c__Desulfotomaculia;o__Desulfotomaculales;g__Desulfotomaculum;Desulfotomaculum ruminis (strain ATCC 23193 / DSM 2154 / NCIMB 8452 / DL)
1617	Extant	0	5	1	3385	3384	0.63	1	3385	1	3385	1	3385	1	3385	LUCA;Bacteria;p__Firmicutes_B;c__Desulfotomaculia;o__Desulfotomaculales;Desulfofundulus kuznetsovii (strain DSM 6115 / VKM B-1805 / 17)
1618	Extant	0	5	1	2878	2877	0.63	1	2878	1	2878	1	2878	1	2878	LUCA;Bacteria;p__Firmicutes_B;c__Desulfotomaculia;o__Desulfotomaculales;Pelotomaculum thermopropionicum (strain DSM 13744 / JCM 10971 / SI)
1619	Extant	0	3	1	2725	2723	0.63	2	2675	1	2675	1	2675	1	2675	LUCA;Bacteria;p__Firmicutes_B;Carboxydocella thermautotrophica
1620	Ancestral	2	3	0.69	2576	2185	0.83	402	62	45	14	87	8	165	4	LUCA;Bacteria;p__Firmicutes_B;c__Moorellia
1621	Extant	0	4	1	2450	2449	0.83	1	2450	1	2450	1	2450	1	2450	LUCA;Bacteria;p__Firmicutes_B;c__Moorellia;Moorella thermoacetica (strain ATCC 39073 / JCM 9320)
1622	Extant	0	4	1	2824	2823	0.63	1	2824	1	2824	1	2824	1	2824	LUCA;Bacteria;p__Firmicutes_B;c__Moorellia;Thermacetogenium phaeum (strain ATCC BAA-254 / DSM 26808 / PB)
1623	Extant	0	3	1	3664	3663	0.63	1	3664	1	3664	1	3664	1	3664	LUCA;Bacteria;p__Firmicutes_B;Thermanaerosceptrum fracticalcis
1624	Ancestral	2	3	0.69	2271	1909	0.83	366	87	37	14	73	8	143	4	LUCA;Bacteria;p__Firmicutes_B;o__Syntrophomonadales
1625	Extant	0	4	1	2471	2470	0.63	1	2471	1	2471	1	2471	1	2471	LUCA;Bacteria;p__Firmicutes_B;o__Syntrophomonadales;Syntrophomonas wolfei subsp. wolfei (strain DSM 2245B / Goettingen)
1626	Extant	0	4	1	2311	2310	0.63	1	2311	1	2311	1	2311	1	2311	LUCA;Bacteria;p__Firmicutes_B;o__Syntrophomonadales;Syntrophothermus lipocalidus (strain DSM 12680 / TGB-C1)
1627	Extant	0	3	1	2332	2331	0.63	1	2332	1	2332	1	2332	1	2332	LUCA;Bacteria;p__Firmicutes_B;Clostridia bacterium zrk5
1628	Extant	0	3	1	2905	2904	0.63	1	2905	1	2905	1	2905	1	2905	LUCA;Bacteria;p__Firmicutes_B;Thermincola potens (strain JR)
1629	Extant	0	3	1	2615	2614	0.63	1	2615	1	2615	1	2615	1	2615	LUCA;Bacteria;p__Firmicutes_B;Carboxydothermus hydrogenoformans (strain ATCC BAA-161 / DSM 6008 / Z-2901)
1630	Ancestral	6	2	0.41	3032	2522	0.83	525	56	55	12	112	7	209	4	LUCA;Bacteria;p__Firmicutes_C
1631	Extant	0	3	1	2060	1840	0.83	220	58	45	13	77	10	120	7	LUCA;Bacteria;p__Firmicutes_C;Clostridia bacterium AS04akNAM_38
1632	Ancestral	5	3	0.62	2901	2430	0.83	488	56	52	13	104	7	195	4	LUCA;Bacteria;p__Firmicutes_C;c__Negativicutes
1633	Ancestral	2	4	0.81	1977	1727	0.83	252	92	33	15	62	10	107	6	LUCA;Bacteria;p__Firmicutes_C;c__Negativicutes;g__Acidaminococcus
1634	Extant	0	5	1	2015	2014	0.83	1	2015	1	2015	1	2015	1	2015	LUCA;Bacteria;p__Firmicutes_C;c__Negativicutes;g__Acidaminococcus;Acidaminococcus fermentans (strain ATCC 25085 / DSM 20731 / CCUG 9996 / CIP 106432 / VR4)
1635	Extant	0	5	1	2383	2382	0.19	1	2383	1	2383	1	2383	1	2383	LUCA;Bacteria;p__Firmicutes_C;c__Negativicutes;g__Acidaminococcus;Acidaminococcus intestini (strain RyC-MR95)
1636	Ancestral	2	4	0.81	2319	1958	0.83	366	72	45	12	86	8	153	4	LUCA;Bacteria;p__Firmicutes_C;c__Negativicutes;f__Selenomonadaceae
1637	Extant	0	5	1	2243	2242	0.59	1	2243	1	2243	1	2243	1	2243	LUCA;Bacteria;p__Firmicutes_C;c__Negativicutes;f__Selenomonadaceae;Selenomonas sputigena (strain ATCC 35185 / DSM 20758 / VPI D19B-28)
1638	Extant	0	5	1	3480	3470	0	10	2794	1	2794	1	2794	3	117	LUCA;Bacteria;p__Firmicutes_C;c__Negativicutes;f__Selenomonadaceae;Selenomonas ruminantium subsp. lactilytica (strain NBRC 103574 / TAM6421)
1639	Extant	0	4	1	1843	1842	0.83	1	1843	1	1843	1	1843	1	1843	LUCA;Bacteria;p__Firmicutes_C;c__Negativicutes;Veillonella parvula (strain ATCC 10790 / DSM 2008 / CCUG 5123 / JCM 12972 / NCTC 11810 / Te3)
1640	Ancestral	3	2	0.58	3174	2669	0.83	512	83	48	14	100	8	203	4	LUCA;Bacteria;p__Firmicutes_D
1641	Extant	0	3	1	3163	3130	0.83	33	418	7	189	11	105	19	49	LUCA;Bacteria;p__Firmicutes_D;Dethiobacter alkaliphilus
1642	Extant	0	3	1	2836	2834	0.83	2	2822	1	2822	1	2822	1	2822	LUCA;Bacteria;p__Firmicutes_D;Natranaerobius thermophilus (strain ATCC BAA-1301 / DSM 18059 / JW/NM-WN-LF)
1643	Extant	0	3	1	3489	3488	0.83	1	3489	1	3489	1	3489	1	3489	LUCA;Bacteria;p__Firmicutes_D;Alkalicella caledoniensis
1644	Ancestral	8	2	0.54	3474	2759	0.83	731	46	89	9	171	5	304	3	LUCA;Bacteria;p__Firmicutes_E
1645	Extant	0	3	1	2147	2146	0.46	1	2147	1	2147	1	2147	1	2147	LUCA;Bacteria;p__Firmicutes_E;Firmicutes bacterium Bu02
1646	Extant	0	3	1	1803	1599	0.46	204	39	45	12	76	9	119	6	LUCA;Bacteria;p__Firmicutes_E;Firmicutes bacterium NC_groundwater_661_Ag_B-0.1um_63_60
1647	Extant	0	3	1	2291	2223	0	68	495	5	125	10	58	22	18	LUCA;Bacteria;p__Firmicutes_E;Clostridiales bacterium RBS10-35
1648	Ancestral	2	3	0.77	3295	3211	0.46	85	319	9	101	16	74	32	28	LUCA;Bacteria;p__Firmicutes_E;s__Sulfobacillus_A acidophilus
1649	Extant	0	4	1	3363	3362	0.23	1	3363	1	3363	1	3363	1	3363	LUCA;Bacteria;p__Firmicutes_E;s__Sulfobacillus_A acidophilus;Sulfobacillus acidophilus (strain ATCC 700253 / DSM 10332 / NAL)
1650	Extant	0	4	1	3722	3721	0.23	1	3722	1	3722	1	3722	1	3722	LUCA;Bacteria;p__Firmicutes_E;s__Sulfobacillus_A acidophilus;Sulfobacillus acidophilus (strain TPY)
1651	Extant	0	3	1	3312	3311	0	1	3312	1	3312	1	3312	1	3312	LUCA;Bacteria;p__Firmicutes_E;Symbiobacterium thermophilum (strain T / IAM 14863)
1652	Extant	0	3	1	2324	2323	0.46	1	2324	1	2324	1	2324	1	2324	LUCA;Bacteria;p__Firmicutes_E;Thermaerobacter marianensis (strain ATCC 700841 / DSM 12885 / JCM 10246 / 7p75a)
1653	Extant	0	3	1	1616	1549	0.83	67	83	14	39	25	24	41	15	LUCA;Bacteria;p__Firmicutes_E;Firmicutes bacterium AS08sgBPME_412
1654	Ancestral	5	2	0.41	3084	2653	0.83	447	77	45	17	87	9	172	4	LUCA;Bacteria;c__Halanaerobiia
1655	Ancestral	3	3	0.63	2644	2261	0.83	390	77	41	15	81	10	151	4	LUCA;Bacteria;c__Halanaerobiia;o__Halanaerobiales
1656	Ancestral	2	4	0.82	2309	2037	0.83	276	161	25	21	54	10	108	5	LUCA;Bacteria;c__Halanaerobiia;o__Halanaerobiales;g__Halanaerobium
1657	Extant	0	5	1	2249	2248	0.83	1	2249	1	2249	1	2249	1	2249	LUCA;Bacteria;c__Halanaerobiia;o__Halanaerobiales;g__Halanaerobium;Halanaerobium hydrogeniformans
1658	Extant	0	5	1	2054	2053	0.83	1	2054	1	2054	1	2054	1	2054	LUCA;Bacteria;c__Halanaerobiia;o__Halanaerobiales;g__Halanaerobium;Halanaerobium praevalens (strain ATCC 33744 / DSM 2228 / GSL)
1659	Extant	0	4	1	2324	2323	0.83	1	2324	1	2324	1	2324	1	2324	LUCA;Bacteria;c__Halanaerobiia;o__Halanaerobiales;Halothermothrix orenii (strain H 168 / OCM 544 / DSM 9562)
1660	Ancestral	2	3	0.71	2263	1980	0.83	288	84	28	20	55	11	112	5	LUCA;Bacteria;c__Halanaerobiia;o__Halobacteroidales
1661	Extant	0	4	1	2276	2275	0.83	1	2276	1	2276	1	2276	1	2276	LUCA;Bacteria;c__Halanaerobiia;o__Halobacteroidales;Acetohalobium arabaticum (strain ATCC 49924 / DSM 5501 / Z-7288)
1662	Extant	0	4	1	2452	2451	0.83	1	2452	1	2452	1	2452	1	2452	LUCA;Bacteria;c__Halanaerobiia;o__Halobacteroidales;Halobacteroides halobius (strain ATCC 35273 / DSM 5150 / MD-1)
1663	Ancestral	4	2	0.58	3937	3166	0.83	787	72	91	9	180	6	322	4	LUCA;Bacteria;p__Firmicutes_G
1664	Extant	0	3	1	3601	3600	0.42	1	3601	1	3601	1	3601	1	3601	LUCA;Bacteria;p__Firmicutes_G;Limnochorda pilosa
1665	Extant	0	3	1	2614	2555	0.83	59	429	5	213	9	84	18	34	LUCA;Bacteria;p__Firmicutes_G;Firmicutes bacterium AS04akNAM_86
1666	Extant	0	3	1	5246	5161	0.42	85	322	14	120	25	75	44	41	LUCA;Bacteria;p__Firmicutes_G;Hydrogenispora ethanolica
1667	Extant	0	3	1	1966	1883	0.83	83	214	10	53	22	25	40	16	LUCA;Bacteria;p__Firmicutes_G;Firmicutes bacterium GB_MAG18_067
1668	Ancestral	5	2	0.45	3106	2578	0.83	544	83	62	11	120	7	220	4	LUCA;Bacteria;o__Fusobacteriales
1669	Ancestral	2	3	0.72	2229	1867	0.83	367	50	46	11	86	7	153	4	LUCA;Bacteria;o__Fusobacteriales;f__Fusobacteriaceae
1670	Extant	0	4	1	2048	2047	0.28	1	2048	1	2048	1	2048	1	2048	LUCA;Bacteria;o__Fusobacteriales;f__Fusobacteriaceae;Fusobacterium nucleatum subsp. nucleatum (strain ATCC 25586 / DSM 15643 / BCRC 10681 / CIP 101130 / JCM 8532 / KCTC 2640 / LMG 13131 / VPI 4355)
1671	Extant	0	4	1	2859	2856	0.55	3	1873	1	1873	2	877	2	877	LUCA;Bacteria;o__Fusobacteriales;f__Fusobacteriaceae;Ilyobacter polytropus (strain ATCC 51220 / DSM 2926 / LMG 16218 / CuHBu1)
1672	Ancestral	3	3	0.72	2474	2014	0.83	466	37	59	10	109	7	191	4	LUCA;Bacteria;o__Fusobacteriales;f__Leptotrichiaceae
1673	Extant	0	4	1	2217	2216	0	1	2217	1	2217	1	2217	1	2217	LUCA;Bacteria;o__Fusobacteriales;f__Leptotrichiaceae;Leptotrichia buccalis (strain ATCC 14201 / DSM 1135 / JCM 12969 / NCTC 10249 / C-1013-b)
1674	Extant	0	4	1	4056	4055	0	1	4056	1	4056	1	4056	1	4056	LUCA;Bacteria;o__Fusobacteriales;f__Leptotrichiaceae;Sebaldella termitidis (strain ATCC 33386 / NCTC 11300)
1675	Extant	0	4	1	1423	1422	0	1	1423	1	1423	1	1423	1	1423	LUCA;Bacteria;o__Fusobacteriales;f__Leptotrichiaceae;Streptobacillus moniliformis (strain ATCC 14647 / DSM 12112 / NCTC 10651 / 9901)
1676	Extant	0	2	1	1311	1218	0	93	90	16	23	30	15	51	8	LUCA;Bacteria;PVC group bacterium (ex Bugula neritina AB1) AB1-3
1677	Ancestral	2	2	0.58	3050	2481	0.83	574	79	63	10	124	6	231	4	LUCA;Bacteria;p__Gemmatimonadota
1678	Extant	0	3	1	3931	3930	0	1	3931	1	3931	1	3931	1	3931	LUCA;Bacteria;p__Gemmatimonadota;Gemmatimonas aurantiaca (strain T-27 / DSM 14586 / JCM 11422 / NBRC 100505)
1679	Extant	0	3	1	2885	2625	0	260	69	52	16	91	11	149	7	LUCA;Bacteria;p__Gemmatimonadota;Candidatus Glassbacteria bacterium RIFCSPLOWO2_12_FULL_58_11 none
1680	Extant	0	2	1	3614	3344	0	270	66	65	16	114	12	179	9	LUCA;Bacteria;Gemmatimonadetes bacterium ARS67
1681	Extant	0	2	1	2484	2466	0	18	410	4	292	7	147	11	79	LUCA;Bacteria;Candidatus Goldbacteria bacterium HGW-Goldbacteria-1
1682	Extant	0	2	1	1739	1503	0	236	66	32	13	62	8	108	5	LUCA;Bacteria;candidate division WS2 bacterium BS5B28
1683	Extant	0	2	1	4246	4202	0	44	411	8	187	14	82	27	47	LUCA;Bacteria;Candidatus Hydrogenedens sp. RI_113
1684	Extant	0	2	1	2745	2355	0	390	51	81	10	139	7	217	5	LUCA;Bacteria;Candidatus Dadabacteria bacterium J088
1685	Extant	0	2	1	3112	3102	0.83	10	1500	2	649	3	633	4	311	LUCA;Bacteria;Gemmatimonadetes bacterium SB0661_bin_27
1686	Extant	0	2	1	2907	2847	0.83	60	280	11	85	20	54	34	29	LUCA;Bacteria;Candidatus Eisenbacteria bacterium Zod_Metabat.137
1687	Extant	0	2	1	3335	3201	0	134	109	23	47	39	30	68	14	LUCA;Bacteria;Verrucomicrobia bacterium Zod_Metabat.1268
1688	Extant	0	2	1	2077	2059	0	18	311	5	194	7	136	11	71	LUCA;Bacteria;bacterium MAG-57
1689	Extant	0	2	1	3947	3882	0	65	314	12	100	21	70	36	33	LUCA;Bacteria;Nitrospirae bacterium NC_groundwater_240_Ag_S-0.2um_61_13
1690	Extant	0	2	1	2918	2624	0	294	47	59	14	103	10	170	6	LUCA;Bacteria;Candidatus Tectomicrobia bacterium NC_groundwater_717_Ag_S-0.2um_59_8
1691	Extant	0	2	1	3591	3560	0.415	31	303	8	188	12	117	20	71	LUCA;Bacteria;Candidatus Tectomicrobia bacterium NC_groundwater_748_Ag_S-0.65um_67_15
1692	Extant	0	2	1	2232	2152	0	80	205	16	44	28	33	44	19	LUCA;Bacteria;Chlamydiae bacterium NC_groundwater_60_Pr7_S-0.65um_42_121
1693	Extant	0	2	1	2929	2582	0	347	30	81	12	133	8	204	6	LUCA;Bacteria;Candidatus Desantisbacteria bacterium NC_groundwater_1497_Pr4_B-0.1um_33_3
1694	Extant	0	2	1	2743	2446	0	297	57	59	14	101	10	163	7	LUCA;Bacteria;Candidatus Aureabacteria bacterium Zod_Metabat.1054
1695	Extant	0	2	1	2693	2585	0	108	119	22	35	39	27	65	14	LUCA;Bacteria;Candidatus Coatesbacteria bacterium Zod_Metabat.53
1696	Extant	0	2	1	1858	1561	0	297	21	72	8	116	6	173	5	LUCA;Bacteria;Oligoflexia bacterium Zod_Metabat.617
1697	Extant	0	2	1	3100	2550	0	550	30	115	8	193	6	292	4	LUCA;Bacteria;Candidatus Dependentiae bacterium Go_SlDig_bin_425
1698	Extant	0	2	1	3027	2677	0	350	52	60	14	107	9	183	6	LUCA;Bacteria;Candidatus Delongbacteria bacterium Go_SlDig_bin_59
1699	Extant	0	2	1	2506	2344	0	162	83	23	35	42	18	78	9	LUCA;Bacteria;bacterium Modern_marine.mb.62
1700	Extant	0	2	1	2900	2756	0.83	144	223	22	34	43	23	77	11	LUCA;Bacteria;bacterium BMS3Bbin03
1701	Extant	0	2	1	4558	4537	0	21	994	4	345	7	227	13	97	LUCA;Bacteria;Calditrichaeota bacterium CLD2
1702	Extant	0	2	1	4385	4374	0	11	3781	1	3781	1	3781	2	224	LUCA;Bacteria;bacterium Fred_18-Q3-R57-64_MAXAC.288
1703	Ancestral	5	2	0.58	4027	3077	0.83	961	55	110	7	216	5	392	3	LUCA;Bacteria;p__Latescibacterota
1704	Extant	0	3	1	1888	1713	0	175	34	48	13	78	10	116	8	LUCA;Bacteria;p__Latescibacterota;Candidatus Latescibacteria bacterium B68_G9
1705	Extant	0	3	1	4930	4413	0	517	64	92	15	167	10	277	6	LUCA;Bacteria;p__Latescibacterota;Candidatus Latescibacteria bacterium Zod_Metabat.481
1706	Extant	0	3	1	2126	1825	0.42	301	59	56	10	99	8	157	5	LUCA;Bacteria;p__Latescibacterota;Candidatus Latescibacteria bacterium UWMA-0219
1707	Extant	0	3	1	3340	2797	0	543	38	91	10	158	7	255	5	LUCA;Bacteria;p__Latescibacterota;Candidatus Latescibacteria bacterium ADurb.Bin168
1708	Extant	0	3	1	5039	5002	0	37	744	7	214	12	161	21	61	LUCA;Bacteria;p__Latescibacterota;Gemmatimonadetes bacterium RS821
1709	Extant	0	2	1	3390	3348	0	42	460	6	204	11	97	22	37	LUCA;Bacteria;Candidatus Lindowbacteria bacterium RIFCSPLOWO2_12_FULL_62_27 none
1710	Ancestral	3	2	0.58	2134	1754	0.83	385	58	45	11	82	8	152	4	LUCA;Bacteria;p__Margulisbacteria
1711	Extant	0	3	1	2787	2714	0	73	266	13	68	23	42	40	21	LUCA;Bacteria;p__Margulisbacteria;Candidatus Margulisbacteria bacterium RAAC_38_40
1712	Extant	0	3	1	2272	2076	0	196	150	17	29	35	18	73	7	LUCA;Bacteria;p__Margulisbacteria;Candidatus Termititenax aidoneus NkOx7-01
1713	Extant	0	3	1	1542	1541	0	1	1542	1	1542	1	1542	1	1542	LUCA;Bacteria;p__Margulisbacteria;candidate division WOR-1 bacterium RIFOXYB2_FULL_45_9 none
1714	Ancestral	4	2	0.58	2416	1968	0.83	455	40	54	11	102	6	183	4	LUCA;Bacteria;p__Marinisomatota
1715	Extant	0	3	1	929	811	0.83	118	23	35	9	55	8	78	6	LUCA;Bacteria;p__Marinisomatota;Candidatus Marinimicrobia bacterium BS150m-G59
1716	Extant	0	3	1	1748	1572	0.83	176	55	38	13	68	10	106	7	LUCA;Bacteria;p__Marinisomatota;Candidatus Marinimicrobia bacterium SuakinDeep_MAGBODY_4
1717	Extant	0	3	1	1546	1449	0.42	97	116	10	47	18	28	34	12	LUCA;Bacteria;p__Marinisomatota;Candidatus Marinimicrobia bacterium MT.SAG.2
1718	Extant	0	3	1	2876	2770	0.42	106	291	9	110	15	62	35	14	LUCA;Bacteria;p__Marinisomatota;Candidatus Marinimicrobia bacterium SI036_bin79
1719	Extant	0	2	1	1854	1783	0	71	237	12	45	22	28	39	14	LUCA;Bacteria;Candidatus Mcinerneyibacteriota bacterium ZodW_Metabat.255
1720	Extant	0	2	1	3072	3071	0	1	3072	1	3072	1	3072	1	3072	LUCA;Bacteria;Candidatus Methylomirabilis oxyfera none
1721	Extant	0	2	1	7048	7027	0	21	924	5	496	8	377	14	157	LUCA;Bacteria;Candidatus Vecturithrix granuli none
1722	Extant	0	2	1	2651	2507	0	144	155	21	31	40	21	72	11	LUCA;Bacteria;Candidatus Muirbacterium halophilum BM706
1723	Ancestral	24	2	0.44	9101	6680	0.83	2446	40	363	6	648	4	1040	3	LUCA;Bacteria;p__Myxococcota
1724	Extant	0	3	1	3971	3845	0	126	122	26	52	43	37	74	19	LUCA;Bacteria;p__Myxococcota;Myxococcales bacterium AS27yjCOA_137
1725	Extant	0	3	1	5810	5809	0	1	5810	1	5810	1	5810	1	5810	LUCA;Bacteria;p__Myxococcota;Persicimonas caeni
1726	Extant	0	3	1	3638	3425	0	213	83	39	28	69	19	116	11	LUCA;Bacteria;p__Myxococcota;Deltaproteobacteria bacterium M_MaxBin.025
1727	Extant	0	3	1	4108	4020	0	88	208	19	71	32	50	54	28	LUCA;Bacteria;p__Myxococcota;Deltaproteobacteria bacterium NC_groundwater_736_Ag_S-0.65um_62_10
1728	Extant	0	3	1	5219	5050	0	169	144	37	45	64	31	104	19	LUCA;Bacteria;p__Myxococcota;Deltaproteobacteria bacterium NC_groundwater_1656_Pr3_B-0.1um_70_40
1729	Extant	0	3	1	4681	4079	0	602	43	115	11	201	8	322	6	LUCA;Bacteria;p__Myxococcota;Deltaproteobacteria bacterium Zod_Metabat.937
1730	Ancestral	9	3	0.6	6496	4918	0.83	1600	32	242	7	422	5	688	3	LUCA;Bacteria;p__Myxococcota;o__Myxococcales
1731	Ancestral	4	4	0.76	4604	4251	0.4	358	214	24	56	45	29	104	8	LUCA;Bacteria;p__Myxococcota;o__Myxococcales;g__Anaeromyxobacter
1732	Ancestral	2	5	0.88	4353	4228	0.24	126	467	9	150	15	89	34	24	LUCA;Bacteria;p__Myxococcota;o__Myxococcales;g__Anaeromyxobacter;s__Anaeromyxobacter dehalogenans
1733	Extant	0	6	1	4460	4459	0.24	1	4460	1	4460	1	4460	1	4460	LUCA;Bacteria;p__Myxococcota;o__Myxococcales;g__Anaeromyxobacter;s__Anaeromyxobacter dehalogenans;Anaeromyxobacter dehalogenans (strain 2CP-1 / ATCC BAA-258)
1734	Extant	0	6	1	4444	4443	0.24	1	4444	1	4444	1	4444	1	4444	LUCA;Bacteria;p__Myxococcota;o__Myxococcales;g__Anaeromyxobacter;s__Anaeromyxobacter dehalogenans;Anaeromyxobacter sp. (strain K)
1735	Extant	0	5	1	4344	4343	0.24	1	4344	1	4344	1	4344	1	4344	LUCA;Bacteria;p__Myxococcota;o__Myxococcales;g__Anaeromyxobacter;Anaeromyxobacter dehalogenans (strain 2CP-C)
1736	Extant	0	5	1	4461	4460	0.24	1	4461	1	4461	1	4461	1	4461	LUCA;Bacteria;p__Myxococcota;o__Myxococcales;g__Anaeromyxobacter;Anaeromyxobacter sp. (strain Fw109-5)
1737	Ancestral	5	4	0.75	7430	6190	0.56	1249	90	132	12	264	7	496	4	LUCA;Bacteria;p__Myxococcota;o__Myxococcales;f__Myxococcaceae
1738	Extant	0	5	1	8017	8016	0.25	1	8017	1	8017	1	8017	1	8017	LUCA;Bacteria;p__Myxococcota;o__Myxococcales;f__Myxococcaceae;Corallococcus coralloides (strain ATCC 25202 / DSM 2259 / NBRC 100086 / M2)
1739	Ancestral	3	5	0.88	7371	6605	0.25	770	204	60	31	120	16	260	6	LUCA;Bacteria;p__Myxococcota;o__Myxococcales;f__Myxococcaceae;g__Myxococcus
1740	Extant	0	6	1	7225	7224	0.25	1	7225	1	7225	1	7225	1	7225	LUCA;Bacteria;p__Myxococcota;o__Myxococcales;f__Myxococcaceae;g__Myxococcus;Myxococcus fulvus (strain ATCC BAA-855 / HW-1)
1741	Extant	0	6	1	8042	8041	0.25	1	8042	1	8042	1	8042	1	8042	LUCA;Bacteria;p__Myxococcota;o__Myxococcales;f__Myxococcaceae;g__Myxococcus;Myxococcus stipitatus (strain DSM 14675 / JCM 12634 / Mx s8)
1742	Extant	0	6	1	7216	7215	0.25	1	7216	1	7216	1	7216	1	7216	LUCA;Bacteria;p__Myxococcota;o__Myxococcales;f__Myxococcaceae;g__Myxococcus;Myxococcus xanthus (strain DK1622)
1743	Extant	0	5	1	8307	8306	0	1	8307	1	8307	1	8307	1	8307	LUCA;Bacteria;p__Myxococcota;o__Myxococcales;f__Myxococcaceae;Stigmatella aurantiaca (strain DW4/3-1)
1744	Ancestral	2	3	0.72	4720	3425	0.83	1307	29	192	5	345	4	554	3	LUCA;Bacteria;p__Myxococcota;c__Polyangia
1745	Extant	0	4	1	6683	6682	0	1	6683	1	6683	1	6683	1	6683	LUCA;Bacteria;p__Myxococcota;c__Polyangia;Haliangium ochraceum (strain DSM 14365 / JCM 11303 / SMP-2)
1746	Extant	0	4	1	9336	9335	0	1	9336	1	9336	1	9336	1	9336	LUCA;Bacteria;p__Myxococcota;c__Polyangia;Sorangium cellulosum (strain So ce56)
1747	Extant	0	3	1	4188	4005	0	183	138	37	29	70	20	124	13	LUCA;Bacteria;p__Myxococcota;Myxococcales bacterium SURF_8
1748	Extant	0	3	1	5171	4759	0	412	63	77	19	137	13	227	8	LUCA;Bacteria;p__Myxococcota;Deltaproteobacteria bacterium NC_groundwater_1649_Pr3_B-0.1um_64_26
1749	Extant	0	3	1	3033	2894	0	139	189	25	32	50	20	87	11	LUCA;Bacteria;p__Myxococcota;Myxococcales bacterium EAC29
1750	Extant	0	3	1	7860	7660	0	200	395	41	60	72	41	122	22	LUCA;Bacteria;p__Myxococcota;Deltaproteobacteria bacterium NP119
1751	Extant	0	3	1	5690	5668	0	22	789	5	461	8	309	14	122	LUCA;Bacteria;p__Myxococcota;Deltaproteobacteria bacterium NC_groundwater_80_Ag_B-0.1um_71_39
1752	Extant	0	3	1	5501	5496	0	5	5469	1	5469	1	5469	1	5469	LUCA;Bacteria;p__Myxococcota;Deltaproteobacteria bacterium Fred_18-Q3-R57-64_BATAC.308
1753	Extant	0	3	1	5008	4887	0	121	241	21	73	38	43	72	20	LUCA;Bacteria;p__Myxococcota;Deltaproteobacteria bacterium NC_groundwater_1655_Pr3_B-0.1um_70_22
1754	Ancestral	2	2	0.58	4164	3302	0.83	869	66	99	9	198	5	355	3	LUCA;Bacteria;p__Myxococcota_A
1755	Extant	0	3	1	6092	5977	0	115	357	20	92	37	60	64	31	LUCA;Bacteria;p__Myxococcota_A;Deltaproteobacteria bacterium M1803
1756	Extant	0	3	1	5320	5295	0	25	998	3	824	5	487	9	129	LUCA;Bacteria;p__Myxococcota_A;Deltaproteobacteria bacterium Fred_18-Q3-R57-64_BAT3C.701
1757	Extant	0	2	1	984	961	0.83	23	193	4	84	7	44	12	22	LUCA;Bacteria;candidate division NPL-UPA2 bacterium Unc8
1758	Ancestral	5	2	0.58	3718	2928	0.83	796	62	92	9	175	6	314	3	LUCA;Bacteria;p__Nitrospinota
1759	Extant	0	3	1	3343	3110	0	233	66	50	21	84	15	134	10	LUCA;Bacteria;p__Nitrospinota;Nitrospinae bacterium NC_groundwater_1753_Pr3_B-0.1um_50_18
1760	Extant	0	3	1	2524	2127	0	397	54	68	10	123	7	200	5	LUCA;Bacteria;p__Nitrospinota;Nitrospinae bacterium nPCRbin9
1761	Extant	0	3	1	2961	2958	0	3	2956	1	2956	1	2956	1	2956	LUCA;Bacteria;p__Nitrospinota;Nitrospina gracilis (strain 3/211)
1762	Extant	0	3	1	2799	2795	0	4	2117	1	2117	1	2117	3	187	LUCA;Bacteria;p__Nitrospinota;Nitrospinae bacterium NC_groundwater_1503_Pr4_B-0.1um_56_23
1763	Extant	0	3	1	3186	3011	0	175	107	41	25	72	17	115	11	LUCA;Bacteria;p__Nitrospinota;Nitrospinae bacterium NC_groundwater_948_Pr1_S-0.2um_39_25
1764	Extant	0	2	1	3116	2798	0	318	73	75	12	127	10	195	7	LUCA;Bacteria;Nitrospinae bacterium RIFCSPLOWO2_12_FULL_45_22 none
1765	Ancestral	6	2	0.58	4239	3335	0.83	916	61	104	9	200	6	364	3	LUCA;Bacteria;p__Nitrospirota
1766	Extant	0	3	1	2876	2712	0	164	75	32	26	56	19	95	11	LUCA;Bacteria;p__Nitrospirota;Nitrospirae bacterium NC_groundwater_1760_Pr3_B-0.1um_42_52
1767	Extant	0	3	1	2473	2452	0.42	21	419	4	261	8	116	13	62	LUCA;Bacteria;p__Nitrospirota;Nitrospirae bacterium NC_groundwater_1776_Pr3_B-0.1um_70_102
1768	Extant	0	3	1	4790	4789	0	1	4790	1	4790	1	4790	1	4790	LUCA;Bacteria;p__Nitrospirota;Nitrospira moscoviensis
1769	Extant	0	3	1	2650	2453	0.42	197	54	44	18	74	13	117	9	LUCA;Bacteria;p__Nitrospirota;Nitrospirae bacterium NC_groundwater_891_Pr1_S2p5_65_34
1770	Extant	0	3	1	1982	1981	0.42	1	1982	1	1982	1	1982	1	1982	LUCA;Bacteria;p__Nitrospirota;Thermodesulfovibrio yellowstonii (strain ATCC 51303 / DSM 11347 / YP87)
1771	Extant	0	3	1	2761	2702	0	59	159	13	76	21	60	34	26	LUCA;Bacteria;p__Nitrospirota;Nitrospirae bacterium NC_groundwater_1774_Pr3_B-0.1um_61_24
1772	Ancestral	2	2	0.58	1999	1772	0.83	229	61	29	21	51	13	92	5	LUCA;Bacteria;f__Leptospirillaceae
1773	Extant	0	3	1	2413	2412	0.42	1	2413	1	2413	1	2413	1	2413	LUCA;Bacteria;f__Leptospirillaceae;Leptospirillum ferrooxidans (strain C2-3)
1774	Extant	0	3	1	2450	2449	0.42	1	2450	1	2450	1	2450	1	2450	LUCA;Bacteria;f__Leptospirillaceae;Leptospirillum ferriphilum (strain ML-04)
1775	Extant	0	2	1	3961	3918	0	43	1011	5	205	9	161	16	79	LUCA;Bacteria;bacterium H5_UNCL2
1776	Ancestral	2	2	0.58	1151	956	0.83	198	62	20	13	40	8	75	4	LUCA;Bacteria;p__Omnitrophota
1777	Extant	0	3	1	895	822	0.83	73	82	12	19	23	12	42	7	LUCA;Bacteria;p__Omnitrophota;Candidatus Omnitrophica bacterium B17_G2
1778	Extant	0	3	1	1483	1410	0.83	73	151	11	33	22	21	38	13	LUCA;Bacteria;p__Omnitrophota;Candidatus Omnitrophica bacterium NC_groundwater_666_Ag_B-0.1um_57_48
1779	Ancestral	21	2	0.58	1681	1270	0.83	422	55	57	6	106	4	178	3	LUCA;Bacteria;p__Patescibacteria
1780	Extant	0	3	1	1309	1301	0	8	536	2	317	3	253	4	160	LUCA;Bacteria;p__Patescibacteria;candidate division WWE3 bacterium W9_Combined_metabat1_117
1781	Extant	0	3	1	1073	1071	0	2	1055	1	1055	1	1055	1	1055	LUCA;Bacteria;p__Patescibacteria;Candidatus Kerfeldbacteria bacterium NC_groundwater_1953_Pr3_S-0.2um_48_12
1782	Extant	0	3	1	1048	1043	0	5	576	1	576	2	320	3	147	LUCA;Bacteria;p__Patescibacteria;Candidatus Andersenbacteria bacterium NC_groundwater_813_Pr1_B-0.1um_46_36
1783	Extant	0	3	1	1125	1116	0	9	315	2	302	3	262	5	65	LUCA;Bacteria;p__Patescibacteria;candidate division CPR2 bacterium GW2011_GWC2_39_35 none
1784	Extant	0	3	1	964	887	0	77	63	13	20	23	16	39	8	LUCA;Bacteria;p__Patescibacteria;bacterium CG_4_10_14_0_2_um_filter_33_32
1785	Extant	0	3	1	1046	1036	0	10	293	3	127	5	96	7	70	LUCA;Bacteria;p__Patescibacteria;candidate division CPR3 bacterium GWF2_35_18 none
1786	Extant	0	3	1	949	948	0	1	949	1	949	1	949	1	949	LUCA;Bacteria;p__Patescibacteria;bacterium Kalu_18-Q3-R12-55_BAT3C.2_fly
1787	Extant	0	3	1	840	703	0	137	24	25	10	43	7	67	5	LUCA;Bacteria;p__Patescibacteria;bacterium (Candidatus Torokbacteria) CG_4_10_14_0_2_um_filter_35_8
1788	Extant	0	3	1	1302	1301	0	1	1302	1	1302	1	1302	1	1302	LUCA;Bacteria;p__Patescibacteria;Candidatus Peregrinibacteria bacterium Lyne_18-Q3-R50-59_MAXAC.411_cln
1789	Extant	0	3	1	1329	1300	0	29	233	6	91	9	67	14	33	LUCA;Bacteria;p__Patescibacteria;Patescibacteria group bacterium MM_PC_MetaG.mb.169
1790	Extant	0	3	1	904	888	0	16	179	5	67	7	60	12	31	LUCA;Bacteria;p__Patescibacteria;Candidatus Pacebacteria bacterium LF-bin-483
1791	Extant	0	3	1	735	731	0	4	289	2	218	3	135	4	93	LUCA;Bacteria;p__Patescibacteria;Candidatus Microgenomates bacterium NC_groundwater_396_Ag_B-0.1um_42_16
1792	Extant	0	3	1	1185	1184	0	1	1185	1	1185	1	1185	1	1185	LUCA;Bacteria;p__Patescibacteria;Candidatus Gracilibacteria bacterium 28_42_T64
1793	Extant	0	3	1	939	772	0	167	22	35	8	59	6	89	4	LUCA;Bacteria;p__Patescibacteria;Patescibacteria group bacterium Modern_marine.mb.211
1794	Extant	0	3	1	591	590	0	1	591	1	591	1	591	1	591	LUCA;Bacteria;p__Patescibacteria;candidate division Kazan bacterium GW2011_GWA1_50_15 none
1795	Extant	0	3	1	1465	1464	0	1	1465	1	1465	1	1465	1	1465	LUCA;Bacteria;p__Patescibacteria;Candidatus Roizmanbacteria bacterium Kalu_18-Q3-R12-55_MAXAC.194_uni
1796	Extant	0	3	1	879	878	0	1	879	1	879	1	879	1	879	LUCA;Bacteria;p__Patescibacteria;Candidatus Niyogibacteria bacterium NC_groundwater_707_Ag_S-0.2um_45_26
1797	Extant	0	3	1	604	575	0	29	54	8	36	11	23	19	11	LUCA;Bacteria;p__Patescibacteria;Patescibacteria group bacterium Baikal-deep-G193
1798	Extant	0	3	1	489	394	0	95	20	21	7	34	6	51	4	LUCA;Bacteria;p__Patescibacteria;Patescibacteria group bacterium E44_bin74
1799	Extant	0	3	1	992	991	0	1	992	1	992	1	992	1	992	LUCA;Bacteria;p__Patescibacteria;Berkelbacteria bacterium GW2011_GWE1_39_12 none
1800	Extant	0	3	1	871	870	0	1	871	1	871	1	871	1	871	LUCA;Bacteria;p__Patescibacteria;candidate division WWE3 bacterium RAAC2_WWE3_1
1801	Ancestral	24	2	0.5	7846	5706	0.83	2162	45	299	6	549	4	896	3	LUCA;Bacteria;p__Planctomycetota
1802	Extant	0	3	1	1949	1507	0	442	23	91	6	149	5	224	4	LUCA;Bacteria;p__Planctomycetota;Planctomycetes bacterium B129_G9
1803	Extant	0	3	1	1600	1285	0	315	20	68	6	114	5	172	4	LUCA;Bacteria;p__Planctomycetota;Planctomycetes bacterium B143_G9
1804	Extant	0	3	1	4498	4474	0	24	1120	4	292	7	246	13	123	LUCA;Bacteria;p__Planctomycetota;Planctomycetes bacterium Aved_18-Q3-R54-62_MAXAC.457
1805	Extant	0	3	1	4035	4034	0	1	4035	1	4035	1	4035	1	4035	LUCA;Bacteria;p__Planctomycetota;Kuenenia stuttgartiensis
1806	Extant	0	3	1	4435	4280	0	155	281	26	47	50	27	91	16	LUCA;Bacteria;p__Planctomycetota;Planctomycetes bacterium E44_bin39
1807	Extant	0	3	1	5078	4523	0	555	71	97	14	172	10	289	6	LUCA;Bacteria;p__Planctomycetota;Planctomycetes bacterium J058
1808	Extant	0	3	1	6660	6659	0	1	6660	1	6660	1	6660	1	6660	LUCA;Bacteria;p__Planctomycetota;Planctomycetes bacterium SRT547
1809	Extant	0	3	1	5556	5244	0	312	88	61	28	108	19	181	11	LUCA;Bacteria;p__Planctomycetota;Planctomycetes bacterium NC_groundwater_38_Pr7_B-0.1um_65_11
1810	Extant	0	3	1	6569	5917	0	652	63	134	14	231	10	374	7	LUCA;Bacteria;p__Planctomycetota;Planctomycetes bacterium NC_groundwater_1472_Ag_S-0.65um_69_29
1811	Extant	0	3	1	3413	3126	0	287	55	62	17	107	12	169	8	LUCA;Bacteria;p__Planctomycetota;Planctomycetes bacterium NC_groundwater_1474_Ag_S-0.65um_73_34
1812	Extant	0	3	1	3718	3317	0	401	63	74	14	128	10	208	6	LUCA;Bacteria;p__Planctomycetota;Planctomycetes bacterium Zod_Metabat.792
1813	Extant	0	3	1	2216	2183	0	33	513	4	185	7	108	12	77	LUCA;Bacteria;p__Planctomycetota;Planctomycetes bacterium NC_groundwater_1801_Pr3_B-0.1um_50_33
1814	Extant	0	3	1	5068	4931	0	137	236	27	56	49	36	83	20	LUCA;Bacteria;p__Planctomycetota;Planctomycetes bacterium NC_groundwater_288_Ag_S-0.65um_63_14
1815	Extant	0	3	1	3268	3266	0	2	3187	1	3187	1	3187	1	3187	LUCA;Bacteria;p__Planctomycetota;Phycisphaera mikurensis (strain NBRC 102666 / KCTC 22515 / FYK2301M01)
1816	Ancestral	6	3	0.67	4332	3328	0.83	1011	45	130	8	242	5	417	3	LUCA;Bacteria;p__Planctomycetota;c__Planctomycetia
1817	Ancestral	2	4	0.83	3390	2436	0.83	958	27	148	5	260	4	406	3	LUCA;Bacteria;p__Planctomycetota;c__Planctomycetia;f__Isosphaeraceae
1818	Extant	0	5	1	3721	3719	0	2	3689	1	3689	1	3689	1	3689	LUCA;Bacteria;p__Planctomycetota;c__Planctomycetia;f__Isosphaeraceae;Isosphaera pallida (strain ATCC 43644 / DSM 9630 / IS1B)
1819	Extant	0	5	1	7124	7120	0	4	7009	1	7009	1	7009	1	7009	LUCA;Bacteria;p__Planctomycetota;c__Planctomycetia;f__Isosphaeraceae;Singulisphaera acidiphila (strain ATCC BAA-1392 / DSM 18658 / VKM B-2454 / MOB10)
1820	Ancestral	2	4	0.83	2402	1718	0.83	685	26	108	5	185	4	291	3	LUCA;Bacteria;p__Planctomycetota;c__Planctomycetia;f__Pirellulaceae
1821	Extant	0	5	1	4711	4710	0	1	4711	1	4711	1	4711	1	4711	LUCA;Bacteria;p__Planctomycetota;c__Planctomycetia;f__Pirellulaceae;Pirellula staleyi (strain ATCC 27377 / DSM 6068 / ICPB 4128)
1822	Extant	0	5	1	7269	7268	0	1	7269	1	7269	1	7269	1	7269	LUCA;Bacteria;p__Planctomycetota;c__Planctomycetia;f__Pirellulaceae;Rhodopirellula baltica (strain DSM 10527 / NCIMB 13988 / SH1)
1823	Ancestral	2	4	0.83	2516	1813	0.83	709	39	107	6	186	4	297	3	LUCA;Bacteria;p__Planctomycetota;c__Planctomycetia;f__Planctomycetaceae
1824	Extant	0	5	1	4258	4256	0	2	4198	1	4198	1	4198	1	4198	LUCA;Bacteria;p__Planctomycetota;c__Planctomycetia;f__Planctomycetaceae;Planctopirus limnophila (strain ATCC 43296 / DSM 3776 / IFAM 1008 / Mu 290)
1825	Extant	0	5	1	4709	4708	0	1	4709	1	4709	1	4709	1	4709	LUCA;Bacteria;p__Planctomycetota;c__Planctomycetia;f__Planctomycetaceae;Rubinisphaera brasiliensis (strain ATCC 49424 / DSM 5305 / JCM 21570 / NBRC 103401 / IFAM 1448)
1826	Extant	0	3	1	5663	5655	0	8	2552	2	1568	2	1568	4	539	LUCA;Bacteria;p__Planctomycetota;Planctomycetes bacterium H5_PLA8
1827	Extant	0	3	1	5651	5650	0	1	5651	1	5651	1	5651	1	5651	LUCA;Bacteria;p__Planctomycetota;Planctomycetes bacterium Poly30
1828	Extant	0	3	1	2838	2773	0	65	307	10	99	17	57	32	20	LUCA;Bacteria;p__Planctomycetota;Planctomycetes bacterium NAT2
1829	Extant	0	3	1	3418	3415	0	3	3381	1	3381	1	3381	1	3381	LUCA;Bacteria;p__Planctomycetota;Planctomycetes bacterium Fred_18-Q3-R57-64_MAXAC.456
1830	Ancestral	2	2	0.58	3341	2602	0.83	741	38	95	8	179	5	304	3	LUCA;Bacteria;p__Poribacteria
1831	Extant	0	3	1	4532	4088	0	444	49	84	16	147	11	241	7	LUCA;Bacteria;p__Poribacteria;Candidatus Poribacteria bacterium Bin_402
1832	Extant	0	3	1	4478	4425	0	53	387	9	175	16	82	31	45	LUCA;Bacteria;p__Poribacteria;Candidatus Poribacteria bacterium PCPOR2b
1833	Ancestral	651	2	0.31	21000	16065	0.83	5008	40	748	7	1338	5	2186	3	LUCA;Bacteria;p__Proteobacteria
1834	Ancestral	170	3	0.46	14662	11510	0.83	3212	80	451	7	827	5	1373	3	LUCA;Bacteria;p__Proteobacteria;c__Alphaproteobacteria
1835	Ancestral	7	4	0.7	4423	3633	0.83	799	77	82	11	167	7	315	4	LUCA;Bacteria;p__Proteobacteria;c__Alphaproteobacteria;f__Acetobacteraceae
1836	Extant	0	5	1	2885	2878	0.3	7	2526	1	2526	1	2526	2	151	LUCA;Bacteria;p__Proteobacteria;c__Alphaproteobacteria;f__Acetobacteraceae;Acetobacter pasteurianus (strain NBRC 105184 / IFO 3283-01)
1837	Ancestral	2	5	0.85	3451	3227	0.54	225	234	15	67	26	46	57	9	LUCA;Bacteria;p__Proteobacteria;c__Alphaproteobacteria;f__Acetobacteraceae;s__Acidiphilium multivorum
1838	Extant	0	6	1	3518	3509	0.3	9	3042	1	3042	1	3042	2	167	LUCA;Bacteria;p__Proteobacteria;c__Alphaproteobacteria;f__Acetobacteraceae;s__Acidiphilium multivorum;Acidiphilium cryptum (strain JF-5)
1839	Extant	0	6	1	3853	3845	0.3	8	3380	1	3380	1	3380	2	267	LUCA;Bacteria;p__Proteobacteria;c__Alphaproteobacteria;f__Acetobacteraceae;s__Acidiphilium multivorum;Acidiphilium multivorum (strain DSM 11245 / JCM 8867 / NBRC 100883 / AIU 301)
1840	Extant	0	5	1	3850	3847	0.3	3	3776	1	3776	1	3776	1	3776	LUCA;Bacteria;p__Proteobacteria;c__Alphaproteobacteria;f__Acetobacteraceae;Gluconacetobacter diazotrophicus (strain ATCC 49037 / DSM 5601 / CCUG 37298 / CIP 103539 / LMG 7603 / PAl5)
1841	Extant	0	5	1	2622	2616	0.3	6	2394	1	2394	1	2394	1	2394	LUCA;Bacteria;p__Proteobacteria;c__Alphaproteobacteria;f__Acetobacteraceae;Gluconobacter oxydans (strain 621H)
1842	Extant	0	5	1	2435	2434	0.3	1	2435	1	2435	1	2435	1	2435	LUCA;Bacteria;p__Proteobacteria;c__Alphaproteobacteria;f__Acetobacteraceae;Granulibacter bethesdensis (strain ATCC BAA-1260 / CGDNIH1)
1843	Extant	0	5	1	3107	3099	0.3	8	2738	1	2738	1	2738	2	237	LUCA;Bacteria;p__Proteobacteria;c__Alphaproteobacteria;f__Acetobacteraceae;Komagataeibacter medellinensis (strain NBRC 3288 / BCRC 11682 / LMG 1693 / Kondo 51)
1844	Ancestral	2	4	0.73	4295	3417	0.83	884	53	114	9	211	6	364	4	LUCA;Bacteria;p__Proteobacteria;c__Alphaproteobacteria;f__Azospirillaceae
1845	Extant	0	5	1	6174	6167	0	7	2879	2	874	3	632	6	411	LUCA;Bacteria;p__Proteobacteria;c__Alphaproteobacteria;f__Azospirillaceae;Azospirillum lipoferum (strain 4B)
1846	Extant	0	5	1	4019	4018	0	1	4019	1	4019	1	4019	1	4019	LUCA;Bacteria;p__Proteobacteria;c__Alphaproteobacteria;f__Azospirillaceae;Rhodospirillum centenum (strain ATCC 51521 / SW)
1847	Ancestral	11	4	0.62	5501	4382	0.83	1135	80	145	8	272	6	467	4	LUCA;Bacteria;p__Proteobacteria;c__Alphaproteobacteria;o__Caulobacterales
1848	Ancestral	7	5	0.76	5018	4048	0.83	980	76	118	10	228	6	405	4	LUCA;Bacteria;p__Proteobacteria;c__Alphaproteobacteria;o__Caulobacterales;f__Caulobacteraceae
1849	Extant	0	6	1	3743	3739	0	4	2313	1	2313	2	1118	2	1118	LUCA;Bacteria;p__Proteobacteria;c__Alphaproteobacteria;o__Caulobacterales;f__Caulobacteraceae;Asticcacaulis excentricus (strain ATCC 15261 / DSM 4724 / KCTC 12464 / NCIMB 9791 / VKM B-1370 / CB 48)
1850	Extant	0	6	1	3326	3325	0	1	3326	1	3326	1	3326	1	3326	LUCA;Bacteria;p__Proteobacteria;c__Alphaproteobacteria;o__Caulobacterales;f__Caulobacteraceae;Brevundimonas subvibrioides (strain ATCC 15264 / DSM 4735 / LMG 14903 / NBRC 16000 / CB 81)
1851	Ancestral	4	6	0.85	4741	4037	0.54	707	88	75	14	150	8	283	5	LUCA;Bacteria;p__Proteobacteria;c__Alphaproteobacteria;o__Caulobacterales;f__Caulobacteraceae;g__Caulobacter
1852	Extant	0	7	1	4136	4135	0.15	1	4136	1	4136	1	4136	1	4136	LUCA;Bacteria;p__Proteobacteria;c__Alphaproteobacteria;o__Caulobacterales;f__Caulobacteraceae;g__Caulobacter;Caulobacter segnis (strain ATCC 21756 / DSM 7131 / JCM 7823 / NBRC 15250 / LMG 17158 / TK0059)
1853	Extant	0	7	1	5371	5368	0.15	3	4994	1	4994	1	4994	1	4994	LUCA;Bacteria;p__Proteobacteria;c__Alphaproteobacteria;o__Caulobacterales;f__Caulobacteraceae;g__Caulobacter;Caulobacter sp. (strain K31)
1854	Ancestral	2	7	0.93	3638	3582	0.24	56	489	9	127	17	68	30	39	LUCA;Bacteria;p__Proteobacteria;c__Alphaproteobacteria;o__Caulobacterales;f__Caulobacteraceae;g__Caulobacter;s__Caulobacter vibrioides
1855	Extant	0	8	1	3714	3713	0.15	1	3714	1	3714	1	3714	1	3714	LUCA;Bacteria;p__Proteobacteria;c__Alphaproteobacteria;o__Caulobacterales;f__Caulobacteraceae;g__Caulobacter;s__Caulobacter vibrioides;Caulobacter vibrioides (strain ATCC 19089 / CB15)
1856	Extant	0	8	1	3852	3851	0.15	1	3852	1	3852	1	3852	1	3852	LUCA;Bacteria;p__Proteobacteria;c__Alphaproteobacteria;o__Caulobacterales;f__Caulobacteraceae;g__Caulobacter;s__Caulobacter vibrioides;Caulobacter vibrioides (strain NA1000 / CB15N)
1857	Extant	0	6	1	3837	3835	0.24	2	3519	1	3519	1	3519	1	3519	LUCA;Bacteria;p__Proteobacteria;c__Alphaproteobacteria;o__Caulobacterales;f__Caulobacteraceae;Phenylobacterium zucineum (strain HLK1)
1858	Ancestral	2	5	0.81	2962	2411	0.83	560	65	69	9	135	6	239	4	LUCA;Bacteria;p__Proteobacteria;c__Alphaproteobacteria;o__Caulobacterales;f__Hyphomonadaceae
1859	Extant	0	6	1	3187	3185	0.19	2	3119	1	3119	1	3119	1	3119	LUCA;Bacteria;p__Proteobacteria;c__Alphaproteobacteria;o__Caulobacterales;f__Hyphomonadaceae;Hirschia baltica (strain ATCC 49814 / DSM 5838 / IFAM 1418)
1860	Extant	0	6	1	3499	3498	0	1	3499	1	3499	1	3499	1	3499	LUCA;Bacteria;p__Proteobacteria;c__Alphaproteobacteria;o__Caulobacterales;f__Hyphomonadaceae;Hyphomonas neptunium (strain ATCC 15444)
1861	Extant	0	5	1	3060	3059	0.38	1	3060	1	3060	1	3060	1	3060	LUCA;Bacteria;p__Proteobacteria;c__Alphaproteobacteria;o__Caulobacterales;Maricaulis maris (strain MCS10)
1862	Extant	0	5	1	2687	2686	0	1	2687	1	2687	1	2687	1	2687	LUCA;Bacteria;p__Proteobacteria;c__Alphaproteobacteria;o__Caulobacterales;Parvularcula bermudensis (strain ATCC BAA-594 / HTCC2503 / KCTC 12087)
1863	Extant	0	4	1	2431	2430	0	1	2431	1	2431	1	2431	1	2431	LUCA;Bacteria;p__Proteobacteria;c__Alphaproteobacteria;Micavibrio aeruginosavorus (strain ARL-13)
1864	Extant	0	4	1	3579	3578	0.54	1	3579	1	3579	1	3579	1	3579	LUCA;Bacteria;p__Proteobacteria;c__Alphaproteobacteria;Parvibaculum lavamentivorans (strain DS-1 / DSM 13023 / NCIMB 13966)
1865	Ancestral	2	4	0.73	1228	1056	0.83	176	66	18	16	35	8	71	4	LUCA;Bacteria;p__Proteobacteria;c__Alphaproteobacteria;f__Pelagibacteraceae
1866	Extant	0	5	1	1447	1446	0.27	1	1447	1	1447	1	1447	1	1447	LUCA;Bacteria;p__Proteobacteria;c__Alphaproteobacteria;f__Pelagibacteraceae;Pelagibacter sp. (strain IMCC9063)
1867	Extant	0	5	1	1354	1353	0.54	1	1354	1	1354	1	1354	1	1354	LUCA;Bacteria;p__Proteobacteria;c__Alphaproteobacteria;f__Pelagibacteraceae;Pelagibacter ubique (strain HTCC1062)
1868	Extant	0	4	1	2545	2544	0.54	1	2545	1	2545	1	2545	1	2545	LUCA;Bacteria;p__Proteobacteria;c__Alphaproteobacteria;Puniceispirillum marinum (strain IMCC1322)
1869	Ancestral	55	4	0.6	13420	10655	0.83	2812	59	379	8	707	5	1192	4	LUCA;Bacteria;p__Proteobacteria;c__Alphaproteobacteria;o__Rhizobiales
1870	Ancestral	11	5	0.73	7065	5583	0.83	1511	37	208	8	379	5	635	3	LUCA;Bacteria;p__Proteobacteria;c__Alphaproteobacteria;o__Rhizobiales;f__Beijerinckiaceae
1871	Extant	0	6	1	3774	3771	0	3	3559	1	3559	1	3559	1	3559	LUCA;Bacteria;p__Proteobacteria;c__Alphaproteobacteria;o__Rhizobiales;f__Beijerinckiaceae;Beijerinckia indica subsp. indica (strain ATCC 9039 / DSM 1715 / NCIMB 8712)
1872	Ancestral	8	6	0.84	7806	6619	0.54	1196	112	94	16	213	8	446	4	LUCA;Bacteria;p__Proteobacteria;c__Alphaproteobacteria;o__Rhizobiales;f__Beijerinckiaceae;g__Methylobacterium
1873	Ancestral	4	7	0.92	5852	5468	0.16	385	1155	5	213	14	79	68	7	LUCA;Bacteria;p__Proteobacteria;c__Alphaproteobacteria;o__Rhizobiales;f__Beijerinckiaceae;g__Methylobacterium;s__Methylobacterium extorquens
1874	Extant	0	8	1	6233	6228	0.16	5	4970	1	4970	1	4970	2	1166	LUCA;Bacteria;p__Proteobacteria;c__Alphaproteobacteria;o__Rhizobiales;f__Beijerinckiaceae;g__Methylobacterium;s__Methylobacterium extorquens;Methylorubrum extorquens (strain ATCC 14718 / DSM 1338 / JCM 2805 / NCIMB 9133 / AM1)
1875	Extant	0	8	1	5490	5487	0.16	3	5154	1	5154	1	5154	1	5154	LUCA;Bacteria;p__Proteobacteria;c__Alphaproteobacteria;o__Rhizobiales;f__Beijerinckiaceae;g__Methylobacterium;s__Methylobacterium extorquens;Methylorubrum extorquens (strain CM4 / NCIMB 13688)
1876	Extant	0	8	1	5882	5879	0.16	3	5709	1	5709	1	5709	1	5709	LUCA;Bacteria;p__Proteobacteria;c__Alphaproteobacteria;o__Rhizobiales;f__Beijerinckiaceae;g__Methylobacterium;s__Methylobacterium extorquens;Methylorubrum extorquens (strain DSM 6343 / CIP 106787 / DM4)
1877	Extant	0	8	1	4822	4821	0.16	1	4822	1	4822	1	4822	1	4822	LUCA;Bacteria;p__Proteobacteria;c__Alphaproteobacteria;o__Rhizobiales;f__Beijerinckiaceae;g__Methylobacterium;s__Methylobacterium extorquens;Methylorubrum extorquens (strain PA1)
1878	Extant	0	7	1	8125	8117	0.16	8	7198	1	7198	1	7198	2	400	LUCA;Bacteria;p__Proteobacteria;c__Alphaproteobacteria;o__Rhizobiales;f__Beijerinckiaceae;g__Methylobacterium;Methylobacterium nodulans (strain LMG 21967 / CNCM I-2342 / ORS 2060)
1879	Extant	0	7	1	6385	6376	0	9	5660	1	5660	1	5660	2	502	LUCA;Bacteria;p__Proteobacteria;c__Alphaproteobacteria;o__Rhizobiales;f__Beijerinckiaceae;g__Methylobacterium;Methylobacterium radiotolerans (strain ATCC 27329 / DSM 1819 / JCM 2831 / NBRC 15690 / NCIMB 10815 / 0-1)
1880	Extant	0	7	1	6646	6643	0.16	3	6563	1	6563	1	6563	1	6563	LUCA;Bacteria;p__Proteobacteria;c__Alphaproteobacteria;o__Rhizobiales;f__Beijerinckiaceae;g__Methylobacterium;Methylobacterium sp. (strain 4-46)
1881	Extant	0	7	1	5325	5322	0.16	3	5278	1	5278	1	5278	1	5278	LUCA;Bacteria;p__Proteobacteria;c__Alphaproteobacteria;o__Rhizobiales;f__Beijerinckiaceae;g__Methylobacterium;Methylorubrum populi (strain ATCC BAA-705 / NCIMB 13946 / BJ001)
1882	Extant	0	6	1	3816	3815	0.27	1	3816	1	3816	1	3816	1	3816	LUCA;Bacteria;p__Proteobacteria;c__Alphaproteobacteria;o__Rhizobiales;f__Beijerinckiaceae;Methylocella silvestris (strain DSM 15510 / CIP 108128 / LMG 27833 / NCIMB 13906 / BL2)
1883	Extant	0	6	1	4038	4037	0	1	4038	1	4038	1	4038	1	4038	LUCA;Bacteria;p__Proteobacteria;c__Alphaproteobacteria;o__Rhizobiales;f__Beijerinckiaceae;Methylocystis sp. (strain SC2)
1884	Extant	0	5	1	3874	3872	0.4	2	3872	1	3872	1	3872	1	3872	LUCA;Bacteria;p__Proteobacteria;c__Alphaproteobacteria;o__Rhizobiales;Pelagibacterium halotolerans (strain DSM 22347 / JCM 15775 / CGMCC 1.7692 / B2)
1885	Ancestral	3	5	0.75	3418	2801	0.83	622	44	81	10	152	6	266	4	LUCA;Bacteria;p__Proteobacteria;c__Alphaproteobacteria;o__Rhizobiales;f__Hyphomicrobiaceae
1886	Ancestral	2	6	0.88	3513	3065	0.54	449	85	44	18	88	10	177	5	LUCA;Bacteria;p__Proteobacteria;c__Alphaproteobacteria;o__Rhizobiales;f__Hyphomicrobiaceae;g__Hyphomicrobium
1887	Extant	0	7	1	3449	3448	0.25	1	3449	1	3449	1	3449	1	3449	LUCA;Bacteria;p__Proteobacteria;c__Alphaproteobacteria;o__Rhizobiales;f__Hyphomicrobiaceae;g__Hyphomicrobium;Hyphomicrobium denitrificans (strain ATCC 51888 / DSM 1869 / NCIMB 11706 / TK 0415)
1888	Extant	0	7	1	4903	4902	0.12	1	4903	1	4903	1	4903	1	4903	LUCA;Bacteria;p__Proteobacteria;c__Alphaproteobacteria;o__Rhizobiales;f__Hyphomicrobiaceae;g__Hyphomicrobium;Hyphomicrobium sp. (strain MC1)
1889	Extant	0	6	1	3488	3425	0	63	244	11	94	19	67	34	35	LUCA;Bacteria;p__Proteobacteria;c__Alphaproteobacteria;o__Rhizobiales;f__Hyphomicrobiaceae;Hyphomicrobium sulfonivorans
1890	Ancestral	19	5	0.73	9501	7678	0.69	1857	97	215	9	431	6	769	4	LUCA;Bacteria;p__Proteobacteria;c__Alphaproteobacteria;o__Rhizobiales;f__Rhizobiaceae
1891	Extant	0	6	1	5347	5343	0.27	4	2759	1	2759	2	1849	3	542	LUCA;Bacteria;p__Proteobacteria;c__Alphaproteobacteria;o__Rhizobiales;f__Rhizobiaceae;Agrobacterium fabrum (strain C58 / ATCC 33970)
1892	Extant	0	6	1	5352	5345	0.27	7	3218	1	3218	2	1054	4	196	LUCA;Bacteria;p__Proteobacteria;c__Alphaproteobacteria;o__Rhizobiales;f__Rhizobiaceae;Agrobacterium vitis (strain S4 / ATCC BAA-846)
1893	Extant	0	6	1	4530	4526	0.4	4	4062	1	4062	1	4062	2	306	LUCA;Bacteria;p__Proteobacteria;c__Alphaproteobacteria;o__Rhizobiales;f__Rhizobiaceae;Chelativorans sp. (strain BNC1)
1894	Ancestral	3	6	0.87	6801	6159	0.54	643	153	44	38	89	20	210	6	LUCA;Bacteria;p__Proteobacteria;c__Alphaproteobacteria;o__Rhizobiales;f__Rhizobiaceae;g__Mesorhizobium
1895	Extant	0	7	1	5790	5789	0.27	1	5790	1	5790	1	5790	1	5790	LUCA;Bacteria;p__Proteobacteria;c__Alphaproteobacteria;o__Rhizobiales;f__Rhizobiaceae;g__Mesorhizobium;Mesorhizobium australicum (strain HAMBI 3006 / LMG 24608 / WSM2073)
1896	Extant	0	7	1	6260	6258	0.27	2	5867	1	5867	1	5867	1	5867	LUCA;Bacteria;p__Proteobacteria;c__Alphaproteobacteria;o__Rhizobiales;f__Rhizobiaceae;g__Mesorhizobium;Mesorhizobium ciceri biovar biserrulae (strain HAMBI 2942 / LMG 23838 / WSM1271)
1897	Extant	0	7	1	7258	7255	0.13	3	6731	1	6731	1	6731	1	6731	LUCA;Bacteria;p__Proteobacteria;c__Alphaproteobacteria;o__Rhizobiales;f__Rhizobiaceae;g__Mesorhizobium;Mesorhizobium japonicum (strain LMG 29417 / CECT 9101 / MAFF 303099)
1898	Ancestral	6	6	0.87	8443	7509	0.54	941	367	36	42	98	14	289	5	LUCA;Bacteria;p__Proteobacteria;c__Alphaproteobacteria;o__Rhizobiales;f__Rhizobiaceae;g__Rhizobium
1899	Extant	0	7	1	6403	6398	0.27	5	4316	1	4316	2	1159	3	450	LUCA;Bacteria;p__Proteobacteria;c__Alphaproteobacteria;o__Rhizobiales;f__Rhizobiaceae;g__Rhizobium;Rhizobium leguminosarum bv. trifolii (strain WSM2304)
1900	Extant	0	7	1	5971	5964	0.27	7	4038	1	4038	2	573	4	326	LUCA;Bacteria;p__Proteobacteria;c__Alphaproteobacteria;o__Rhizobiales;f__Rhizobiaceae;g__Rhizobium;Rhizobium etli (strain CFN 42 / ATCC 51251)
1901	Extant	0	7	1	6988	6982	0.27	6	4556	1	4556	2	736	4	494	LUCA;Bacteria;p__Proteobacteria;c__Alphaproteobacteria;o__Rhizobiales;f__Rhizobiaceae;g__Rhizobium;Rhizobium leguminosarum bv. trifolii (strain WSM1325)
1902	Extant	0	7	1	7243	7236	0.27	7	4725	1	4725	2	788	4	466	LUCA;Bacteria;p__Proteobacteria;c__Alphaproteobacteria;o__Rhizobiales;f__Rhizobiaceae;g__Rhizobium;Rhizobium leguminosarum bv. viciae (strain 3841)
1903	Extant	0	7	1	6098	6094	0.27	4	4356	1	4356	1	4356	3	383	LUCA;Bacteria;p__Proteobacteria;c__Alphaproteobacteria;o__Rhizobiales;f__Rhizobiaceae;g__Rhizobium;Rhizobium etli (strain CIAT 652)
1904	Extant	0	7	1	6675	6670	0.27	5	3739	1	3739	2	2361	2	2361	LUCA;Bacteria;p__Proteobacteria;c__Alphaproteobacteria;o__Rhizobiales;f__Rhizobiaceae;g__Rhizobium;Agrobacterium radiobacter (strain K84 / ATCC BAA-868)
1905	Ancestral	7	6	0.84	7740	6827	0.54	920	182	55	26	130	12	319	5	LUCA;Bacteria;p__Proteobacteria;c__Alphaproteobacteria;o__Rhizobiales;f__Rhizobiaceae;g__Sinorhizobium
1906	Extant	0	7	1	6616	6610	0.27	6	3861	1	3861	2	1957	3	565	LUCA;Bacteria;p__Proteobacteria;c__Alphaproteobacteria;o__Rhizobiales;f__Rhizobiaceae;g__Sinorhizobium;Rhizobium fredii (strain HH103)
1907	Extant	0	7	1	6254	6251	0.27	3	3596	1	3596	2	2273	2	2273	LUCA;Bacteria;p__Proteobacteria;c__Alphaproteobacteria;o__Rhizobiales;f__Rhizobiaceae;g__Sinorhizobium;Sinorhizobium fredii (strain NBRC 101917 / NGR234)
1908	Extant	0	7	1	6145	6141	0.27	4	3505	1	3505	2	1432	3	1062	LUCA;Bacteria;p__Proteobacteria;c__Alphaproteobacteria;o__Rhizobiales;f__Rhizobiaceae;g__Sinorhizobium;Sinorhizobium medicae (strain WSM419)
1909	Ancestral	4	7	0.92	6861	6572	0.4	291	1222	5	279	12	116	46	12	LUCA;Bacteria;p__Proteobacteria;c__Alphaproteobacteria;o__Rhizobiales;f__Rhizobiaceae;g__Sinorhizobium;s__Sinorhizobium meliloti
1910	Extant	0	8	1	6163	6160	0.27	3	3315	1	3315	2	1575	3	1273	LUCA;Bacteria;p__Proteobacteria;c__Alphaproteobacteria;o__Rhizobiales;f__Rhizobiaceae;g__Sinorhizobium;s__Sinorhizobium meliloti;Rhizobium meliloti (strain 1021)
1911	Extant	0	8	1	6412	6407	0.27	5	3603	1	3603	2	1473	3	1088	LUCA;Bacteria;p__Proteobacteria;c__Alphaproteobacteria;o__Rhizobiales;f__Rhizobiaceae;g__Sinorhizobium;s__Sinorhizobium meliloti;Sinorhizobium meliloti (strain AK83)
1912	Extant	0	8	1	6303	6300	0.27	3	3393	1	3393	2	1509	3	1401	LUCA;Bacteria;p__Proteobacteria;c__Alphaproteobacteria;o__Rhizobiales;f__Rhizobiaceae;g__Sinorhizobium;s__Sinorhizobium meliloti;Sinorhizobium meliloti (strain BL225C)
1913	Extant	0	8	1	7302	7297	0.27	5	3725	1	3725	2	1709	3	1546	LUCA;Bacteria;p__Proteobacteria;c__Alphaproteobacteria;o__Rhizobiales;f__Rhizobiaceae;g__Sinorhizobium;s__Sinorhizobium meliloti;Sinorhizobium meliloti (strain SM11)
1914	Extant	0	5	1	3509	3508	0	1	3509	1	3509	1	3509	1	3509	LUCA;Bacteria;p__Proteobacteria;c__Alphaproteobacteria;o__Rhizobiales;Rhodomicrobium vannielii (strain ATCC 17100 / ATH 3.1.1 / DSM 162 / LMG 4299)
1915	Ancestral	2	5	0.8	4424	3656	0.69	775	55	99	11	184	7	321	4	LUCA;Bacteria;p__Proteobacteria;c__Alphaproteobacteria;o__Rhizobiales;f__Stappiaceae
1916	Extant	0	6	1	4350	4348	0.4	2	4283	1	4283	1	4283	1	4283	LUCA;Bacteria;p__Proteobacteria;c__Alphaproteobacteria;o__Rhizobiales;f__Stappiaceae;Polymorphum gilvum (strain LMG 25793 / CGMCC 1.9160 / SL003B-26A1)
1917	Extant	0	6	1	5456	5454	0	2	5058	1	5058	1	5058	1	5058	LUCA;Bacteria;p__Proteobacteria;c__Alphaproteobacteria;o__Rhizobiales;f__Stappiaceae;Pseudovibrio sp. (strain FO-BEG1)
1918	Ancestral	18	5	0.74	9328	7560	0.69	1798	90	197	10	405	6	738	4	LUCA;Bacteria;p__Proteobacteria;c__Alphaproteobacteria;o__Rhizobiales;f__Xanthobacteraceae
1919	Ancestral	2	6	0.87	3506	3417	0.4	89	405	10	111	18	67	35	23	LUCA;Bacteria;p__Proteobacteria;c__Alphaproteobacteria;o__Rhizobiales;f__Xanthobacteraceae;s__Afipia carboxidovorans
1920	Extant	0	7	1	3845	3843	0.26	2	3720	1	3720	1	3720	1	3720	LUCA;Bacteria;p__Proteobacteria;c__Alphaproteobacteria;o__Rhizobiales;f__Xanthobacteraceae;s__Afipia carboxidovorans;Afipia carboxidovorans (strain ATCC 49405 / DSM 1227 / KCTC 32145 / OM5)
1921	Extant	0	7	1	3561	3558	0.4	3	3276	1	3276	1	3276	1	3276	LUCA;Bacteria;p__Proteobacteria;c__Alphaproteobacteria;o__Rhizobiales;f__Xanthobacteraceae;s__Afipia carboxidovorans;Afipia carboxidovorans (strain OM4)
1922	Extant	0	6	1	4706	4705	0.26	1	4706	1	4706	1	4706	1	4706	LUCA;Bacteria;p__Proteobacteria;c__Alphaproteobacteria;o__Rhizobiales;f__Xanthobacteraceae;Azorhizobium caulinodans (strain ATCC 43989 / DSM 5975 / JCM 20966 / LMG 6465 / NBRC 14845 / NCIMB 13405 / ORS 571)
1923	Extant	0	6	1	3260	3259	0.4	1	3260	1	3260	1	3260	1	3260	LUCA;Bacteria;p__Proteobacteria;c__Alphaproteobacteria;o__Rhizobiales;f__Xanthobacteraceae;Blastochloris viridis
1924	Ancestral	3	6	0.87	7760	6792	0.54	972	166	77	25	155	12	339	5	LUCA;Bacteria;p__Proteobacteria;c__Alphaproteobacteria;o__Rhizobiales;f__Xanthobacteraceae;g__Bradyrhizobium
1925	Extant	0	7	1	7561	7559	0.26	2	7342	1	7342	1	7342	1	7342	LUCA;Bacteria;p__Proteobacteria;c__Alphaproteobacteria;o__Rhizobiales;f__Xanthobacteraceae;g__Bradyrhizobium;Bradyrhizobium sp. (strain BTAi1 / ATCC BAA-1182)
1926	Extant	0	7	1	8251	8250	0.13	1	8251	1	8251	1	8251	1	8251	LUCA;Bacteria;p__Proteobacteria;c__Alphaproteobacteria;o__Rhizobiales;f__Xanthobacteraceae;g__Bradyrhizobium;Bradyrhizobium diazoefficiens (strain JCM 10833 / BCRC 13528 / IAM 13628 / NBRC 14792 / USDA 110)
1927	Extant	0	7	1	6734	6733	0.26	1	6734	1	6734	1	6734	1	6734	LUCA;Bacteria;p__Proteobacteria;c__Alphaproteobacteria;o__Rhizobiales;f__Xanthobacteraceae;g__Bradyrhizobium;Bradyrhizobium sp. (strain ORS 278)
1928	Ancestral	2	6	0.87	3356	2930	0.54	426	107	37	21	77	10	163	5	LUCA;Bacteria;p__Proteobacteria;c__Alphaproteobacteria;o__Rhizobiales;f__Xanthobacteraceae;g__Nitrobacter
1929	Extant	0	7	1	4226	4222	0.26	4	3730	1	3730	1	3730	2	217	LUCA;Bacteria;p__Proteobacteria;c__Alphaproteobacteria;o__Rhizobiales;f__Xanthobacteraceae;g__Nitrobacter;Nitrobacter hamburgensis (strain DSM 10229 / NCIMB 13809 / X14)
1930	Extant	0	7	1	2976	2975	0.26	1	2976	1	2976	1	2976	1	2976	LUCA;Bacteria;p__Proteobacteria;c__Alphaproteobacteria;o__Rhizobiales;f__Xanthobacteraceae;g__Nitrobacter;Nitrobacter winogradskyi (strain ATCC 25391 / DSM 10237 / CIP 104748 / NCIMB 11846 / Nb-255)
1931	Ancestral	7	6	0.85	6473	5766	0.54	710	156	37	41	85	15	218	5	LUCA;Bacteria;p__Proteobacteria;c__Alphaproteobacteria;o__Rhizobiales;f__Xanthobacteraceae;g__Rhodopseudomonas
1932	Extant	0	7	1	4851	4850	0.26	1	4851	1	4851	1	4851	1	4851	LUCA;Bacteria;p__Proteobacteria;c__Alphaproteobacteria;o__Rhizobiales;f__Xanthobacteraceae;g__Rhodopseudomonas;Rhodopseudomonas palustris (strain BisA53)
1933	Extant	0	7	1	4864	4863	0.26	1	4864	1	4864	1	4864	1	4864	LUCA;Bacteria;p__Proteobacteria;c__Alphaproteobacteria;o__Rhizobiales;f__Xanthobacteraceae;g__Rhodopseudomonas;Rhodopseudomonas palustris (strain BisB18)
1934	Ancestral	2	7	0.93	5052	4880	0.4	172	394	12	148	20	97	43	20	LUCA;Bacteria;p__Proteobacteria;c__Alphaproteobacteria;o__Rhizobiales;f__Xanthobacteraceae;g__Rhodopseudomonas;s__Rhodopseudomonas palustris_F
1935	Extant	0	8	1	4829	4827	0.26	2	4822	1	4822	1	4822	1	4822	LUCA;Bacteria;p__Proteobacteria;c__Alphaproteobacteria;o__Rhizobiales;f__Xanthobacteraceae;g__Rhodopseudomonas;s__Rhodopseudomonas palustris_F;Rhodopseudomonas palustris (strain ATCC BAA-98 / CGA009)
1936	Extant	0	8	1	5242	5241	0.26	1	5242	1	5242	1	5242	1	5242	LUCA;Bacteria;p__Proteobacteria;c__Alphaproteobacteria;o__Rhizobiales;f__Xanthobacteraceae;g__Rhodopseudomonas;s__Rhodopseudomonas palustris_F;Rhodopseudomonas palustris (strain TIE-1)
1937	Extant	0	7	1	4908	4907	0.26	1	4908	1	4908	1	4908	1	4908	LUCA;Bacteria;p__Proteobacteria;c__Alphaproteobacteria;o__Rhizobiales;f__Xanthobacteraceae;g__Rhodopseudomonas;Rhodopseudomonas palustris (strain DX-1)
1938	Extant	0	7	1	4680	4679	0.26	1	4680	1	4680	1	4680	1	4680	LUCA;Bacteria;p__Proteobacteria;c__Alphaproteobacteria;o__Rhizobiales;f__Xanthobacteraceae;g__Rhodopseudomonas;Rhodopseudomonas palustris (strain HaA2)
1939	Extant	0	7	1	4388	4387	0.26	1	4388	1	4388	1	4388	1	4388	LUCA;Bacteria;p__Proteobacteria;c__Alphaproteobacteria;o__Rhizobiales;f__Xanthobacteraceae;g__Rhodopseudomonas;Rhodopseudomonas palustris (strain BisB5)
1940	Extant	0	6	1	4423	4422	0.26	1	4423	1	4423	1	4423	1	4423	LUCA;Bacteria;p__Proteobacteria;c__Alphaproteobacteria;o__Rhizobiales;f__Xanthobacteraceae;Starkeya novella (strain ATCC 8093 / DSM 506 / JCM 20403 / CCM 1077 / IAM 12100 / NBRC 12443 / NCIMB 10456)
1941	Extant	0	6	1	4969	4967	0.26	2	4684	1	4684	1	4684	1	4684	LUCA;Bacteria;p__Proteobacteria;c__Alphaproteobacteria;o__Rhizobiales;f__Xanthobacteraceae;Xanthobacter autotrophicus (strain ATCC BAA-1158 / Py2)
1942	Ancestral	20	4	0.65	4199	3594	0.54	615	84	59	15	124	8	244	4	LUCA;Bacteria;p__Proteobacteria;c__Alphaproteobacteria;f__Rhizobiaceae_A
1943	Ancestral	7	5	0.82	1532	1450	0.54	83	190	5	120	8	90	18	13	LUCA;Bacteria;p__Proteobacteria;c__Alphaproteobacteria;f__Rhizobiaceae_A;g__Bartonella
1944	Extant	0	6	1	1251	1250	0.54	1	1251	1	1251	1	1251	1	1251	LUCA;Bacteria;p__Proteobacteria;c__Alphaproteobacteria;f__Rhizobiaceae_A;g__Bartonella;Bartonella bacilliformis (strain ATCC 35685 / NCTC 12138 / KC583)
1945	Extant	0	6	1	1423	1422	0.54	1	1423	1	1423	1	1423	1	1423	LUCA;Bacteria;p__Proteobacteria;c__Alphaproteobacteria;f__Rhizobiaceae_A;g__Bartonella;Bartonella vinsonii subsp. berkhoffii (strain Winnie)
1946	Extant	0	6	1	1363	1362	0.35	1	1363	1	1363	1	1363	1	1363	LUCA;Bacteria;p__Proteobacteria;c__Alphaproteobacteria;f__Rhizobiaceae_A;g__Bartonella;Bartonella clarridgeiae (strain CIP 104772 / 73)
1947	Extant	0	6	1	1705	1703	0.18	2	1674	1	1674	1	1674	1	1674	LUCA;Bacteria;p__Proteobacteria;c__Alphaproteobacteria;f__Rhizobiaceae_A;g__Bartonella;Bartonella grahamii (strain as4aup)
1948	Extant	0	6	1	1580	1579	0.18	1	1580	1	1580	1	1580	1	1580	LUCA;Bacteria;p__Proteobacteria;c__Alphaproteobacteria;f__Rhizobiaceae_A;g__Bartonella;Bartonella henselae (strain ATCC 49882 / DSM 28221 / Houston 1)
1949	Extant	0	6	1	1301	1300	0.54	1	1301	1	1301	1	1301	1	1301	LUCA;Bacteria;p__Proteobacteria;c__Alphaproteobacteria;f__Rhizobiaceae_A;g__Bartonella;Bartonella quintana (strain Toulouse)
1950	Extant	0	6	1	1952	1950	0.18	2	1934	1	1934	1	1934	1	1934	LUCA;Bacteria;p__Proteobacteria;c__Alphaproteobacteria;f__Rhizobiaceae_A;g__Bartonella;Bartonella tribocorum (strain CIP 105476 / IBS 506)
1951	Ancestral	11	5	0.82	3284	3214	0.54	71	1370	2	386	4	263	9	93	LUCA;Bacteria;p__Proteobacteria;c__Alphaproteobacteria;f__Rhizobiaceae_A;s__Brucella melitensis
1952	Extant	0	6	1	3337	3335	0.54	2	2174	1	2174	2	1163	2	1163	LUCA;Bacteria;p__Proteobacteria;c__Alphaproteobacteria;f__Rhizobiaceae_A;s__Brucella melitensis;Brucella abortus (strain 2308)
1953	Extant	0	6	1	2989	2987	0.54	2	1957	1	1957	2	1032	2	1032	LUCA;Bacteria;p__Proteobacteria;c__Alphaproteobacteria;f__Rhizobiaceae_A;s__Brucella melitensis;Brucella abortus (strain S19)
1954	Extant	0	6	1	3075	3073	0.54	2	2021	1	2021	2	1054	2	1054	LUCA;Bacteria;p__Proteobacteria;c__Alphaproteobacteria;f__Rhizobiaceae_A;s__Brucella melitensis;Brucella abortus biovar 1 (strain 9-941)
1955	Extant	0	6	1	3235	3233	0.54	2	2089	1	2089	2	1146	2	1146	LUCA;Bacteria;p__Proteobacteria;c__Alphaproteobacteria;f__Rhizobiaceae_A;s__Brucella melitensis;Brucella canis (strain ATCC 23365 / NCTC 10854)
1956	Extant	0	6	1	3344	3342	0.35	2	2160	1	2160	2	1184	2	1184	LUCA;Bacteria;p__Proteobacteria;c__Alphaproteobacteria;f__Rhizobiaceae_A;s__Brucella melitensis;Brucella melitensis (strain M5-90)
1957	Extant	0	6	1	3179	3177	0.54	2	2047	1	2047	2	1132	2	1132	LUCA;Bacteria;p__Proteobacteria;c__Alphaproteobacteria;f__Rhizobiaceae_A;s__Brucella melitensis;Brucella melitensis biotype 1 (strain 16M / ATCC 23456 / NCTC 10094)
1958	Extant	0	6	1	3120	3118	0.54	2	2049	1	2049	2	1071	2	1071	LUCA;Bacteria;p__Proteobacteria;c__Alphaproteobacteria;f__Rhizobiaceae_A;s__Brucella melitensis;Brucella melitensis biotype 2 (strain ATCC 23457)
1959	Extant	0	6	1	3269	3267	0.54	2	2103	1	2103	2	1166	2	1166	LUCA;Bacteria;p__Proteobacteria;c__Alphaproteobacteria;f__Rhizobiaceae_A;s__Brucella melitensis;Brucella microti (strain CCM 4915)
1960	Extant	0	6	1	2819	2817	0.54	2	1878	1	1878	2	941	2	941	LUCA;Bacteria;p__Proteobacteria;c__Alphaproteobacteria;f__Rhizobiaceae_A;s__Brucella melitensis;Brucella ovis (strain ATCC 25840 / 63/290 / NCTC 10512)
1961	Extant	0	6	1	3213	3211	0.35	2	1903	1	1903	2	1310	2	1310	LUCA;Bacteria;p__Proteobacteria;c__Alphaproteobacteria;f__Rhizobiaceae_A;s__Brucella melitensis;Brucella suis (strain ATCC 23445 / NCTC 10510)
1962	Extant	0	6	1	3270	3268	0.54	2	2119	1	2119	2	1151	2	1151	LUCA;Bacteria;p__Proteobacteria;c__Alphaproteobacteria;f__Rhizobiaceae_A;s__Brucella melitensis;Brucella suis biovar 1 (strain 1330)
1963	Extant	0	5	1	1099	1098	0	1	1099	1	1099	1	1099	1	1099	LUCA;Bacteria;p__Proteobacteria;c__Alphaproteobacteria;f__Rhizobiaceae_A;Liberibacter asiaticus (strain psy62)
1964	Extant	0	5	1	4757	4751	0.54	6	2713	1	2713	2	1682	2	1682	LUCA;Bacteria;p__Proteobacteria;c__Alphaproteobacteria;f__Rhizobiaceae_A;Brucella anthropi (strain ATCC 49188 / DSM 6882 / CCUG 24695 / JCM 21032 / LMG 3331 / NBRC 15819 / NCTC 12168 / Alc 37)
1965	Ancestral	17	4	0.67	7287	5914	0.69	1394	81	130	11	282	6	551	3	LUCA;Bacteria;p__Proteobacteria;c__Alphaproteobacteria;f__Rhodobacteraceae
1966	Extant	0	5	1	4520	4516	0.33	4	4295	1	4295	1	4295	1	4295	LUCA;Bacteria;p__Proteobacteria;c__Alphaproteobacteria;f__Rhodobacteraceae;Rhodovulum sulfidophilum
1967	Ancestral	4	5	0.79	4375	3857	0.54	520	165	39	24	86	12	194	5	LUCA;Bacteria;p__Proteobacteria;c__Alphaproteobacteria;f__Rhodobacteraceae;g__Cereibacter_A
1968	Extant	0	6	1	4198	4192	0.33	6	3017	1	3017	1	3017	2	770	LUCA;Bacteria;p__Proteobacteria;c__Alphaproteobacteria;f__Rhodobacteraceae;g__Cereibacter_A;Cereibacter sphaeroides (strain ATCC 17025 / ATH 2.4.3)
1969	Ancestral	3	6	0.89	4366	4192	0.33	175	668	5	304	11	83	31	16	LUCA;Bacteria;p__Proteobacteria;c__Alphaproteobacteria;f__Rhodobacteraceae;g__Cereibacter_A;s__Cereibacter_A sphaeroides
1970	Extant	0	7	1	4284	4277	0.33	7	3038	1	3038	1	3038	2	845	LUCA;Bacteria;p__Proteobacteria;c__Alphaproteobacteria;f__Rhodobacteraceae;g__Cereibacter_A;s__Cereibacter_A sphaeroides;Cereibacter sphaeroides (strain ATCC 17023 / DSM 158 / JCM 6121 / CCUG 31486 / LMG 2827 / NBRC 12203 / NCIMB 8253 / ATH 2.4.1.)
1971	Extant	0	7	1	4111	4108	0.33	3	2954	1	2954	1	2954	2	1050	LUCA;Bacteria;p__Proteobacteria;c__Alphaproteobacteria;f__Rhodobacteraceae;g__Cereibacter_A;s__Cereibacter_A sphaeroides;Cereibacter sphaeroides (strain ATCC 17029 / ATH 2.4.9)
1972	Extant	0	7	1	4540	4536	0.33	4	3078	1	3078	2	1219	2	1219	LUCA;Bacteria;p__Proteobacteria;c__Alphaproteobacteria;f__Rhodobacteraceae;g__Cereibacter_A;s__Cereibacter_A sphaeroides;Cereibacter sphaeroides (strain KD131 / KCTC 12085)
1973	Extant	0	5	1	4074	4068	0.33	6	3556	1	3556	1	3556	2	135	LUCA;Bacteria;p__Proteobacteria;c__Alphaproteobacteria;f__Rhodobacteraceae;Dinoroseobacter shibae (strain DSM 16493 / NCIMB 14021 / DFL 12)
1974	Extant	0	5	1	3847	3844	0.33	3	3018	1	3018	1	3018	2	723	LUCA;Bacteria;p__Proteobacteria;c__Alphaproteobacteria;f__Rhodobacteraceae;Ruegeria sp. (strain TM1040)
1975	Ancestral	2	5	0.83	3037	2879	0.33	158	84	28	34	49	22	82	13	LUCA;Bacteria;p__Proteobacteria;c__Alphaproteobacteria;f__Rhodobacteraceae;s__Ketogulonicigenium vulgare
1976	Extant	0	6	1	3049	3046	0.33	3	2591	1	2591	1	2591	2	243	LUCA;Bacteria;p__Proteobacteria;c__Alphaproteobacteria;f__Rhodobacteraceae;s__Ketogulonicigenium vulgare;Ketogulonicigenium vulgare (strain WSH-001)
1977	Extant	0	6	1	3209	3206	0.33	3	2740	1	2740	1	2740	2	249	LUCA;Bacteria;p__Proteobacteria;c__Alphaproteobacteria;f__Rhodobacteraceae;s__Ketogulonicigenium vulgare;Ketogulonicigenium vulgare (strain Y25)
1978	Extant	0	5	1	3791	3707	0.33	84	346	14	75	25	54	45	25	LUCA;Bacteria;p__Proteobacteria;c__Alphaproteobacteria;f__Rhodobacteraceae;Oceanicola granulosus (strain ATCC BAA-861 / DSM 15982 / KCTC 12143 / HTCC2516)
1979	Extant	0	5	1	5015	5013	0	2	3360	1	3360	2	1655	2	1655	LUCA;Bacteria;p__Proteobacteria;c__Alphaproteobacteria;f__Rhodobacteraceae;Paracoccus denitrificans (strain Pd 1222)
1980	Extant	0	5	1	3850	3846	0.33	4	3507	1	3507	1	3507	1	3507	LUCA;Bacteria;p__Proteobacteria;c__Alphaproteobacteria;f__Rhodobacteraceae;Phaeobacter inhibens (strain DSM 17395)
[truncated: 2,003 more rows]

## Sheet: TableS2
Supplementary Table 2. Functional annotation of ancestral contigs in LECA (see notes at the bottom of the table).
Contig: Numeric Identifier of the ancestral contig
Contig_length: Number of reconstructed ancestral genes (HOGs) on the contig
Contig_weight: Sum of the weights of all gene adjacencies in the contig
Edge_weight: Weight of the adjacency between the gene (current line) and the next gene (next line)
Supporting_Children: Children nodes of LECA from which the adjacency has been propagated (When there is only one child, it necessarily means that there is support from the Archaea or Bacteria outgroups)
Gene_id: HOG identifier of the ancestral gene [rootHOG means that the gene has no parent gene in the parent node (polytomy Bacteria;Archaea;Eukaryota on NCBI taxonomy)] [a suffix of the form “.[0-9][a-z]" indicates the identifier of the ancestral in-paralog]
Gene_description: Description of the HOG on the OMA browser (release Nov2022)
Contig_GO_slims: Higher level GO descriptors (summary) for all enriched GO terms in the contig
Most_significative_enriched_GO_terms: All enriched GO terms in the contig that are contributed by the gene, provided the gene's Bonferroni p-value is less than Bonferroni p-value × max(2, -log10(Bonferroni p-value))
All_GO_terms_of_gene_contributing_to_enrichment: All enriched GO terms in the contig that are contributed by the gene
Contig	Contig_length	Contig_weight	Edge_weight	Supporting_Children	Gene_id	Gene_description	contig_GO_slims	most_significative_enriched_GO_terms	all_GO_terms_of_gene_contributing_to_enrichment
0	5	20	2	Opisthokonta;Sar	rootHOG:C0663178_2759	histone deacetylase complex subunit SAP18
0	5	20	2	Evosea;Opisthokonta	rootHOG:C0667433_2759	phosphatidylinositol transfer protein
0	5	20	14	Opisthokonta;Viridiplantae	rootHOG:C0663414_2759	60S ribosomal protein
0	5	20	2	Sar;Viridiplantae	HOG:C0884723.2a_2759	UDP-glucuronate decarboxylase
0	5	20			rootHOG:C0662844_2759	RCK N-terminal domain-containing protein
1	2	4	4	Evosea;Metamonada	rootHOG:C0662845_2759	eukaryotic translation initiation factor 5A
1	2	4			rootHOG:C0664536_2759	ketimine reductase mu-crystallin
2	4	3059	1746	Metamonada;Opisthokonta;Rhodophyta;Sar;Viridiplantae	rootHOG:C0662900_2759	histone h2a	chromatin organization; protein-containing complex assembly	GO:0065004 - protein-DNA complex assembly; GO:0071824 - protein-DNA complex subunit organization	GO:0065004 - protein-DNA complex assembly; GO:0071824 - protein-DNA complex subunit organization; GO:0051276 - chromosome organization; GO:0006338 - chromatin remodeling; GO:0006325 - chromatin organization
2	4	3059	645	Opisthokonta;Rhodophyta;Sar;Viridiplantae	rootHOG:C0664128_2759	histone H2B	chromatin organization; protein-containing complex assembly	GO:0065004 - protein-DNA complex assembly; GO:0071824 - protein-DNA complex subunit organization; GO:0046689 - response to mercury ion	GO:0065004 - protein-DNA complex assembly; GO:0006334 - nucleosome assembly; GO:0071824 - protein-DNA complex subunit organization; GO:0051276 - chromosome organization; GO:0006338 - chromatin remodeling; GO:0046689 - response to mercury ion; GO:0006325 - chromatin organization; GO:0034728 - nucleosome organization
2	4	3059	668	Guillardia theta;Opisthokonta;Rhodophyta;Sar;Viridiplantae	rootHOG:C0663571_2759	histone H4	chromatin organization; protein-containing complex assembly	GO:0046689 - response to mercury ion; GO:0065004 - protein-DNA complex assembly; GO:0071824 - protein-DNA complex subunit organization	GO:0046689 - response to mercury ion; GO:0006325 - chromatin organization; GO:0034728 - nucleosome organization; GO:0065004 - protein-DNA complex assembly; GO:0006334 - nucleosome assembly; GO:0071824 - protein-DNA complex subunit organization; GO:0051276 - chromosome organization; GO:0006338 - chromatin remodeling
2	4	3059			rootHOG:C0662846_2759	histone h3	chromatin organization; protein-containing complex assembly	GO:0065004 - protein-DNA complex assembly; GO:0071824 - protein-DNA complex subunit organization; GO:0046689 - response to mercury ion	GO:0065004 - protein-DNA complex assembly; GO:0006334 - nucleosome assembly; GO:0071824 - protein-DNA complex subunit organization; GO:0051276 - chromosome organization; GO:0006338 - chromatin remodeling; GO:0046689 - response to mercury ion; GO:0006325 - chromatin organization; GO:0034728 - nucleosome organization
3	6	20	7	Opisthokonta;Sar	rootHOG:C0664620_2759	leucine zipper like transcription regulator 1	ribosome biogenesis
3	6	20	5	Rhodophyta;Viridiplantae	rootHOG:C0663315_2759	RanBD1 domain-containing protein	ribosome biogenesis	GO:0042254 - ribosome biogenesis	GO:0042254 - ribosome biogenesis
3	6	20	2	Opisthokonta;Viridiplantae	rootHOG:C0670017_2759	nuclear pore complex protein	ribosome biogenesis	GO:0042254 - ribosome biogenesis	GO:0042254 - ribosome biogenesis
3	6	20	3	Opisthokonta;Rhodophyta	rootHOG:C0662850_2759	DNA-directed RNA polymerases I II and III subunit RPABC1	ribosome biogenesis	GO:0042254 - ribosome biogenesis	GO:0042254 - ribosome biogenesis
3	6	20	3	Discoba;Opisthokonta;Viridiplantae	rootHOG:C0662848_2759	5'-3' exoribonuclease	ribosome biogenesis	GO:0042254 - ribosome biogenesis	GO:0042254 - ribosome biogenesis
3	6	20			rootHOG:C0664178_2759	XRN_N domain-containing protein	ribosome biogenesis	GO:0042254 - ribosome biogenesis	GO:0042254 - ribosome biogenesis
4	8	69	4	Sar;Viridiplantae	rootHOG:C0672803_2759	Derived by automated computational analysis using gene prediction method Gnomon	protein-containing complex assembly
4	8	69	2	Sar;Viridiplantae	rootHOG:C0663262_2759	Derived by automated computational analysis using gene prediction method Gnomon	protein-containing complex assembly
4	8	69	2	Opisthokonta;Sar	rootHOG:C0663673_2759	RING-type E3 ubiquitin transferase	protein-containing complex assembly
4	8	69	4	Opisthokonta;Viridiplantae	rootHOG:C0663142_2759	NAD-dependent protein	protein-containing complex assembly
4	8	69	46	Opisthokonta;Viridiplantae	rootHOG:C0667435_2759	charged multivesicular body protein	protein-containing complex assembly		GO:0016032 - viral process
4	8	69	6	Opisthokonta;Rhodophyta	rootHOG:C0662849_2759	eukaryotic translation initiation factor 2 subunit	protein-containing complex assembly	GO:0001732 - formation of cytoplasmic translation initiation complex	GO:0001732 - formation of cytoplasmic translation initiation complex; GO:0006413 - translational initiation; GO:0002183 - cytoplasmic translational initiation
4	8	69	5	Evosea;Opisthokonta	rootHOG:C0666682_2759	eukaryotic translation initiation factor 3 subunit L	protein-containing complex assembly	GO:0001732 - formation of cytoplasmic translation initiation complex	GO:0001732 - formation of cytoplasmic translation initiation complex; GO:0006413 - translational initiation; GO:0002183 - cytoplasmic translational initiation; GO:0016032 - viral process
4	8	69			rootHOG:C0667653_2759	eukaryotic translation initiation factor 3 subunit A	protein-containing complex assembly	GO:0001732 - formation of cytoplasmic translation initiation complex	GO:0001732 - formation of cytoplasmic translation initiation complex; GO:0006413 - translational initiation; GO:0016032 - viral process; GO:0002183 - cytoplasmic translational initiation
5	7	1360	3	Opisthokonta;Sar	rootHOG:C0664702_2759	ribosomal RNA processing protein 1	anatomical structure development; immune system process; reproductive process; nucleocytoplasmic transport; signaling; vesicle-mediated transport; regulation of DNA-templated transcription; mRNA metabolic process; defense response to other organism; cell differentiation	GO:0009615 - response to virus	GO:0051171 - regulation of nitrogen compound metabolic process; GO:0043086 - negative regulation of catalytic activity; GO:0009891 - positive regulation of biosynthetic process; GO:0045944 - positive regulation of transcription by RNA polymerase II; GO:0051254 - positive regulation of RNA metabolic process; GO:0080090 - regulation of primary metabolic process; GO:1902680 - positive regulation of …
5	7	1360	196	Evosea;Opisthokonta	rootHOG:C0664907_2759	phosphatase 4 regulatory subunit	anatomical structure development; immune system process; reproductive process; nucleocytoplasmic transport; signaling; vesicle-mediated transport; regulation of DNA-templated transcription; mRNA metabolic process; defense response to other organism; cell differentiation	GO:0031324 - negative regulation of cellular metabolic process	GO:0051171 - regulation of nitrogen compound metabolic process; GO:0043086 - negative regulation of catalytic activity; GO:0080090 - regulation of primary metabolic process; GO:0051172 - negative regulation of nitrogen compound metabolic process; GO:0044092 - negative regulation of molecular function; GO:0060255 - regulation of macromolecule metabolic process; GO:0031323 - regulation of cellular …
5	7	1360	586	Discoba;Emiliania huxleyi CCMP1516;Evosea;Guillardia theta;Metamonada;Opisthokonta;Rhodophyta;Sar;Viridiplantae	rootHOG:C0662851_2759	ras-related protein	anatomical structure development; immune system process; reproductive process; nucleocytoplasmic transport; signaling; vesicle-mediated transport; regulation of DNA-templated transcription; mRNA metabolic process; defense response to other organism; cell differentiation	GO:0019882 - antigen processing and presentation; GO:0009615 - response to virus; GO:0002250 - adaptive immune response; GO:0031324 - negative regulation of cellular metabolic process; GO:0044058 - regulation of digestive system process	GO:0045935 - positive regulation of nucleobase-containing compound metabolic process; GO:1901185 - negative regulation of ERBB signaling pathway; GO:0034306 - regulation of sexual sporulation; GO:0034307 - regulation of ascospore formation; GO:0045944 - positive regulation of transcription by RNA polymerase II; GO:0060350 - endochondral bone morphogenesis; GO:0060255 - regulation of macromolecule…
5	7	1360	436	Discoba;Emiliania huxleyi CCMP1516;Evosea;Guillardia theta;Metamonada;Opisthokonta;Rhodophyta;Sar;Viridiplantae	rootHOG:C0662876_2759	domain-containing protein	anatomical structure development; immune system process; reproductive process; nucleocytoplasmic transport; signaling; vesicle-mediated transport; regulation of DNA-templated transcription; mRNA metabolic process; defense response to other organism; cell differentiation	GO:0019882 - antigen processing and presentation; GO:0009615 - response to virus; GO:0002250 - adaptive immune response; GO:0031324 - negative regulation of cellular metabolic process; GO:0044058 - regulation of digestive system process	GO:0034306 - regulation of sexual sporulation; GO:0034307 - regulation of ascospore formation; GO:0060255 - regulation of macromolecule metabolic process; GO:0019882 - antigen processing and presentation; GO:0043558 - regulation of translational initiation in response to stress; GO:0042886 - amide transport; GO:0099003 - vesicle-mediated transport in synapse; GO:0075296 - positive regulation of a…
5	7	1360	136	Discoba;Opisthokonta;Sar;Viridiplantae	rootHOG:C0662869_2759	abc transporter	anatomical structure development; immune system process; reproductive process; nucleocytoplasmic transport; signaling; vesicle-mediated transport; regulation of DNA-templated transcription; mRNA metabolic process; defense response to other organism; cell differentiation	GO:0031324 - negative regulation of cellular metabolic process; GO:0044058 - regulation of digestive system process; GO:0019882 - antigen processing and presentation; GO:0009615 - response to virus; GO:0002250 - adaptive immune response	GO:0071692 - protein localization to extracellular region; GO:0048514 - blood vessel morphogenesis; GO:0031326 - regulation of cellular biosynthetic process; GO:0048826 - cotyledon morphogenesis; GO:1901653 - cellular response to peptide; GO:0051453 - regulation of intracellular pH; GO:0010556 - regulation of macromolecule biosynthetic process; GO:0031323 - regulation of cellular metabolic proces…
5	7	1360	3	Opisthokonta;Viridiplantae	rootHOG:C0663490_2759	DYW_deaminase domain-containing protein	anatomical structure development; immune system process; reproductive process; nucleocytoplasmic transport; signaling; vesicle-mediated transport; regulation of DNA-templated transcription; mRNA metabolic process; defense response to other organism; cell differentiation	GO:0031324 - negative regulation of cellular metabolic process	GO:0051171 - regulation of nitrogen compound metabolic process; GO:0080090 - regulation of primary metabolic process; GO:0051172 - negative regulation of nitrogen compound metabolic process; GO:0031326 - regulation of cellular biosynthetic process; GO:0010556 - regulation of macromolecule biosynthetic process; GO:0019219 - regulation of nucleobase-containing compound metabolic process; GO:0060255…
5	7	1360			rootHOG:C0665333_2759	protein Dr1	anatomical structure development; immune system process; reproductive process; nucleocytoplasmic transport; signaling; vesicle-mediated transport; regulation of DNA-templated transcription; mRNA metabolic process; defense response to other organism; cell differentiation	GO:0031324 - negative regulation of cellular metabolic process	GO:0051254 - positive regulation of RNA metabolic process; GO:0031326 - regulation of cellular biosynthetic process; GO:0045893 - positive regulation of DNA-templated transcription; GO:0010556 - regulation of macromolecule biosynthetic process; GO:1903508 - positive regulation of nucleic acid-templated transcription; GO:0019219 - regulation of nucleobase-containing compound metabolic process; GO:…
6	12	250	27	Opisthokonta;Viridiplantae	rootHOG:C0684537_2759	purine rich element binding protein	autophagy		GO:0000003 - reproduction
6	12	250	65	Evosea;Opisthokonta;Rhodophyta;Viridiplantae	HOG:C0885006.1b_2759	serine/threonine-protein phosphatase	autophagy	GO:0019725 - cellular homeostasis; GO:0010017 - red or far-red light signaling pathway; GO:0071489 - cellular response to red or far red light	GO:0016237 - lysosomal microautophagy; GO:0019725 - cellular homeostasis; GO:0030447 - filamentous growth; GO:0042592 - homeostatic process; GO:0010017 - red or far-red light signaling pathway; GO:0000003 - reproduction; GO:0071489 - cellular response to red or far red light; GO:0034727 - piecemeal microautophagy of the nucleus; GO:0044804 - autophagy of nucleus
6	12	250	85	Opisthokonta;Sar	rootHOG:C0662853_2759	UBC core domain-containing protein	autophagy	GO:0071489 - cellular response to red or far red light; GO:0019725 - cellular homeostasis; GO:0010017 - red or far-red light signaling pathway	GO:0000003 - reproduction; GO:0071489 - cellular response to red or far red light; GO:0019725 - cellular homeostasis; GO:0030447 - filamentous growth; GO:0042592 - homeostatic process; GO:0010017 - red or far-red light signaling pathway
6	12	250	12	Opisthokonta;Sar	rootHOG:C0663361_2759	charged multivesicular body protein	autophagy	GO:0019725 - cellular homeostasis	GO:0030447 - filamentous growth; GO:0000003 - reproduction; GO:0016237 - lysosomal microautophagy; GO:0042592 - homeostatic process; GO:0044804 - autophagy of nucleus; GO:0034727 - piecemeal microautophagy of the nucleus; GO:0019725 - cellular homeostasis
6	12	250	8	Opisthokonta;Viridiplantae	rootHOG:C0664911_2759	xenotropic and polytropic retrovirus receptor 1	autophagy	GO:0010017 - red or far-red light signaling pathway; GO:0071489 - cellular response to red or far red light; GO:0019725 - cellular homeostasis	GO:0000003 - reproduction; GO:0010017 - red or far-red light signaling pathway; GO:0071489 - cellular response to red or far red light; GO:0042592 - homeostatic process; GO:0019725 - cellular homeostasis
6	12	250	10	Opisthokonta;Viridiplantae	rootHOG:C0663838_2759	cystathionine	autophagy	GO:0019725 - cellular homeostasis	GO:0044804 - autophagy of nucleus; GO:0034727 - piecemeal microautophagy of the nucleus; GO:0016237 - lysosomal microautophagy; GO:0042592 - homeostatic process; GO:0019725 - cellular homeostasis
6	12	250	9	Opisthokonta	HOG:C0884704.2bj_2759	heat shock	autophagy	GO:0019725 - cellular homeostasis	GO:0016237 - lysosomal microautophagy; GO:0019725 - cellular homeostasis; GO:0030447 - filamentous growth; GO:0042592 - homeostatic process; GO:0000003 - reproduction; GO:0034727 - piecemeal microautophagy of the nucleus; GO:0044804 - autophagy of nucleus
6	12	250	19	Viridiplantae	HOG:C0884789_2759	adenylosuccinate synthetase	autophagy
6	12	250	12	Viridiplantae	HOG:C0890547_2759	tRNA-specific 2-thiouridylase mnmA	autophagy
6	12	250	2	Opisthokonta	HOG:C0890533_2759	GTPase Der	autophagy		GO:0000003 - reproduction
6	12	250	1	Viridiplantae	HOG:C0886207_2759	gluconate transporter	autophagy
6	12	250			HOG:C0891350_2759	gluconokinase	autophagy
7	2	3	3	Opisthokonta;Sar	rootHOG:C0662855_2759	GPN-loop GTPase
7	2	3			rootHOG:C0683742_2759	GPN-loop GTPase 2
8	5	17	5	Guillardia theta;Rhodophyta	HOG:C0884772_2759	Ribulose bisphosphate carboxylase large chain	carbohydrate metabolic process	GO:0019253 - reductive pentose-phosphate cycle	GO:0019253 - reductive pentose-phosphate cycle
8	5	17	5	Guillardia theta;Rhodophyta	HOG:C0891003_2759	Ribulose bisphosphate carboxylase small subunit	carbohydrate metabolic process	GO:0019253 - reductive pentose-phosphate cycle	GO:0019253 - reductive pentose-phosphate cycle
8	5	17	6	Guillardia theta;Rhodophyta	rootHOG:C0662857_2759	AAA domain-containing protein	carbohydrate metabolic process
8	5	17	1	Opisthokonta	HOG:C0885333_2759	acetolactate synthase small subunit	carbohydrate metabolic process
8	5	17			HOG:C0885055_2759	Ketol-acid reductoisomerase NADP +	carbohydrate metabolic process
9	4	23	4	Sar;Viridiplantae	rootHOG:C0663348_2759	26s proteasome non-atpase regulatory subunit 9
9	4	23	15	Metamonada;Opisthokonta	rootHOG:C0663021_2759	60s Acidic ribosomal protein
9	4	23	4	Opisthokonta;Sar	rootHOG:C0662858_2759	60S ribosomal protein L27a
9	4	23			rootHOG:C0664731_2759	trafficking protein particle complex
10	10	146	14	Metamonada;Opisthokonta	rootHOG:C0670587_2759	Dynein light chain
10	10	146	6	Opisthokonta;Sar	rootHOG:C0663101_2759	dynein light chain
10	10	146	2	Opisthokonta;Viridiplantae	rootHOG:C0663854_2759	N2227 domain-containing protein
10	10	146	3	Opisthokonta;Sar	rootHOG:C0667871_2759	Fanconi anemia group D2 protein
10	10	146	19	Opisthokonta;Sar	rootHOG:C0663120_2759	60S ribosomal protein L36
10	10	146	3	Opisthokonta;Sar	rootHOG:C0662859_2759	bystin
10	10	146	3	Opisthokonta;Sar	rootHOG:C0667683_2759	Eukaryotic translation initiation factor 4C
10	10	146	94	Opisthokonta;Sar	rootHOG:C0663227_2759	Protein kinase
10	10	146	2	Opisthokonta;Sar	rootHOG:C0668241_2759	3-kinase catalytic subunit
10	10	146			rootHOG:C0665852_2759	PI3K/PI4K catalytic domain-containing protein
11	2	2	2	Metamonada;Viridiplantae	rootHOG:C0667538_2759	Bardet-Biedl syndrome 2 protein homolog
11	2	2			rootHOG:C0662860_2759	60s ribosomal protein l37a
12	7	27	3	Opisthokonta;Viridiplantae	rootHOG:C0666040_2759	1,3-beta-glucan synthase
12	7	27	3	Guillardia theta;Opisthokonta	rootHOG:C0664970_2759	c-1-tetrahydrofolate synthase cytoplasmic
12	7	27	12	Opisthokonta;Sar	rootHOG:C0664207_2759	geranylgeranyl transferase type-2 subunit beta
12	7	27	3	Opisthokonta;Viridiplantae	rootHOG:C0663705_2759	proteasome subunit beta
12	7	27	4	Opisthokonta;Viridiplantae	rootHOG:C0662861_2759	40s ribosomal protein s21
12	7	27	2	Opisthokonta;Viridiplantae	rootHOG:C0671279_2759	uridine kinase
12	7	27			rootHOG:C0684289_2759	enhancer of mRNA-decapping protein 4
13	8	47	2	Sar	HOG:C0884842_2759	zinc finger and BTB domain containing 8 opposite strand
13	8	47	4	Sar	HOG:C0884716_2759	3'-phosphate/5'-hydroxy nucleic acid ligase
13	8	47	3	Opisthokonta;Sar	HOG:C0885011.1a_2759	Succinate--CoA ligase ADP-forming subunit alpha
13	8	47	31	Opisthokonta;Sar	HOG:C0885106_2759	vacuolar protein sorting-associated protein 29
13	8	47	2	Opisthokonta;Viridiplantae	rootHOG:C0664610_2759	eukaryotic translation initiation factor 5
13	8	47	2	Sar;Viridiplantae	rootHOG:C0670086_2759	annexin
13	8	47	3	Opisthokonta;Rhodophyta	rootHOG:C0663083_2759	structural maintenance of chromosomes protein 5
13	8	47			rootHOG:C0662863_2759	general transcription and DNA repair factor IIH helicase subunit XPB
14	2	4	4	Opisthokonta;Sar	rootHOG:C0662864_2759	40S ribosomal protein S11
14	2	4			rootHOG:C0672726_2759	CWF19 like cell cycle control factor 1
15	4	22	8	Discoba;Viridiplantae	rootHOG:C0667980_2759	FAD-binding PCMH-type domain-containing protein
15	4	22	9	Opisthokonta;Sar	rootHOG:C0663316_2759	Ubiquitin-like domain-containing protein
15	4	22	5	Opisthokonta;Viridiplantae	rootHOG:C0666486_2759	rRNA methyltransferase
15	4	22			rootHOG:C0662866_2759	Putative tRNA cytidine 32 /guanosine 34 -2'-O -methyltransferase
16	4	20	11	Sar;Viridiplantae	rootHOG:C0667664_2759	inositol-3-phosphate synthase
16	4	20	6	Opisthokonta;Viridiplantae	rootHOG:C0663418_2759	Aminotran_1_2 domain-containing protein
16	4	20	3	Opisthokonta;Viridiplantae	rootHOG:C0662867_2759	STAS domain-containing protein
16	4	20			rootHOG:C0672269_2759	major facilitator superfamily domain containing 11
17	8	48	3	Rhodophyta	HOG:C0884665.1a_2759	50S ribosomal protein L1
17	8	48	6	Guillardia theta;Opisthokonta;Viridiplantae	HOG:C0886882_2759	50S ribosomal protein L11
17	8	48	5	Guillardia theta;Opisthokonta;Viridiplantae	HOG:C0884665.1c_2759	50S ribosomal protein L1
17	8	48	3	Guillardia theta;Rhodophyta	rootHOG:C0662868_2759	ribosomal protein L12
17	8	48	21	Guillardia theta;Rhodophyta;Sar;Viridiplantae	HOG:C0891075.1b_2759	Cytochrome b6-f complex subunit 4
17	8	48	5	Guillardia theta;Rhodophyta	HOG:C0890086_2759	cytochrome b subunit
17	8	48	5	Guillardia theta;Rhodophyta	HOG:C0890714_2759	Response regulator containing a CheY-like receiver domain and an HTH DNA-binding domain
17	8	48			HOG:C0890730_2759	Photosystem II reaction center psb28 protein
18	19	183	1	Opisthokonta	HOG:C0890558.1b_2759	30s ribosomal protein s13	cytoplasmic translation; mitochondrial gene expression
18	19	183	5	Guillardia theta;Rhodophyta	HOG:C0890971_2759	Protein translocase subunit secY	cytoplasmic translation; mitochondrial gene expression
18	19	183	6	Guillardia theta;Rhodophyta;Viridiplantae	HOG:C0890970_2759	30S ribosomal protein S5	cytoplasmic translation; mitochondrial gene expression
18	19	183	9	Guillardia theta;Opisthokonta;Rhodophyta;Viridiplantae	HOG:C0890557_2759	50S ribosomal protein L18	cytoplasmic translation; mitochondrial gene expression
18	19	183	7	Guillardia theta;Opisthokonta;Rhodophyta;Viridiplantae	HOG:C0890556_2759	50S ribosomal protein L6	cytoplasmic translation; mitochondrial gene expression	GO:0032543 - mitochondrial translation	GO:0043043 - peptide biosynthetic process; GO:0043603 - amide metabolic process; GO:0002181 - cytoplasmic translation; GO:0032543 - mitochondrial translation; GO:0140053 - mitochondrial gene expression; GO:0006412 - translation; GO:0006518 - peptide metabolic process; GO:0043604 - amide biosynthetic process
18	19	183	9	Guillardia theta;Opisthokonta;Rhodophyta;Viridiplantae	HOG:C0890969_2759	30S ribosomal protein S8	cytoplasmic translation; mitochondrial gene expression
18	19	183	8	Guillardia theta;Opisthokonta;Rhodophyta	HOG:C0884648.1c_2759	50S ribosomal protein l5	cytoplasmic translation; mitochondrial gene expression		GO:0043603 - amide metabolic process; GO:0043043 - peptide biosynthetic process; GO:0002181 - cytoplasmic translation; GO:0006412 - translation; GO:0006518 - peptide metabolic process; GO:0043604 - amide biosynthetic process
18	19	183	7	Guillardia theta;Opisthokonta;Rhodophyta	rootHOG:C0662872_2759	KOW domain-containing protein	cytoplasmic translation; mitochondrial gene expression		GO:0006518 - peptide metabolic process; GO:0043043 - peptide biosynthetic process; GO:0043603 - amide metabolic process; GO:0043604 - amide biosynthetic process; GO:0006412 - translation
18	19	183	13	Evosea;Opisthokonta;Rhodophyta;Viridiplantae	HOG:C0884650.1b_2759	50S ribosomal protein L14	cytoplasmic translation; mitochondrial gene expression	GO:0032543 - mitochondrial translation	GO:0043043 - peptide biosynthetic process; GO:0043603 - amide metabolic process; GO:0032543 - mitochondrial translation; GO:0002181 - cytoplasmic translation; GO:0140053 - mitochondrial gene expression; GO:0006412 - translation; GO:0006518 - peptide metabolic process; GO:0043604 - amide biosynthetic process
18	19	183	14	Guillardia theta;Opisthokonta;Rhodophyta;Sar;Viridiplantae	rootHOG:C0667747_2759	ribosomal protein L16	cytoplasmic translation; mitochondrial gene expression	GO:0032543 - mitochondrial translation	GO:0006518 - peptide metabolic process; GO:0043043 - peptide biosynthetic process; GO:0043603 - amide metabolic process; GO:0032543 - mitochondrial translation; GO:0140053 - mitochondrial gene expression; GO:0043604 - amide biosynthetic process; GO:0006412 - translation
18	19	183	30	Guillardia theta;Rhodophyta;Viridiplantae	rootHOG:C0667746_2759	30S ribosomal protein S3 chloroplastic	cytoplasmic translation; mitochondrial gene expression
18	19	183	22	Guillardia theta;Rhodophyta;Viridiplantae	rootHOG:C0667745_2759	50S ribosomal protein L22 chloroplastic	cytoplasmic translation; mitochondrial gene expression
18	19	183	16	Guillardia theta;Opisthokonta;Rhodophyta;Viridiplantae	rootHOG:C0667744_2759	ribosomal protein S19	cytoplasmic translation; mitochondrial gene expression	GO:0032543 - mitochondrial translation	GO:0043043 - peptide biosynthetic process; GO:0043603 - amide metabolic process; GO:0032543 - mitochondrial translation; GO:0140053 - mitochondrial gene expression; GO:0006412 - translation; GO:0006518 - peptide metabolic process; GO:0043604 - amide biosynthetic process
18	19	183	18	Guillardia theta;Rhodophyta;Viridiplantae	rootHOG:C0663197_2759	ribosomal protein L2	cytoplasmic translation; mitochondrial gene expression	GO:0032543 - mitochondrial translation	GO:0043043 - peptide biosynthetic process; GO:0043603 - amide metabolic process; GO:0002181 - cytoplasmic translation; GO:0032543 - mitochondrial translation; GO:0140053 - mitochondrial gene expression; GO:0006412 - translation; GO:0006518 - peptide metabolic process; GO:0043604 - amide biosynthetic process
18	19	183	3	Guillardia theta;Rhodophyta	rootHOG:C0667743_2759	50S ribosomal protein L23 chloroplastic	cytoplasmic translation; mitochondrial gene expression	GO:0032543 - mitochondrial translation	GO:0043043 - peptide biosynthetic process; GO:0043603 - amide metabolic process; GO:0032543 - mitochondrial translation; GO:0140053 - mitochondrial gene expression; GO:0006412 - translation; GO:0006518 - peptide metabolic process; GO:0043604 - amide biosynthetic process
18	19	183	5	Guillardia theta;Rhodophyta	rootHOG:C0665199_2759	50S ribosomal protein L4 chloroplastic	cytoplasmic translation; mitochondrial gene expression
18	19	183	6	Guillardia theta;Rhodophyta	HOG:C0890967_2759	50S ribosomal protein L3	cytoplasmic translation; mitochondrial gene expression
18	19	183	4	Guillardia theta;Rhodophyta	HOG:C0884704.2w_2759	heat shock	cytoplasmic translation; mitochondrial gene expression		GO:0043603 - amide metabolic process; GO:0006518 - peptide metabolic process; GO:0043043 - peptide biosynthetic process; GO:0002181 - cytoplasmic translation; GO:0006412 - translation; GO:0043604 - amide biosynthetic process
18	19	183			rootHOG:C0667430_2759	DNA-binding protein	cytoplasmic translation; mitochondrial gene expression
19	4	17	5	Guillardia theta;Rhodophyta	rootHOG:C0662873_2759	Ferredoxin
19	4	17	11	Guillardia theta;Opisthokonta;Rhodophyta;Viridiplantae	HOG:C0884656.1b_2759	30S ribosomal protein s10
19	4	17	1	Opisthokonta	HOG:C0884658.2a_2759	elongation factor
19	4	17			HOG:C0890570_2759	Transcription termination/antitermination protein NusG
20	6	44	5	Guillardia theta;Rhodophyta	rootHOG:C0662874_2759	AAA domain-containing protein	photosynthesis	GO:0015979 - photosynthesis	GO:0015979 - photosynthesis
20	6	44	6	Guillardia theta;Rhodophyta;Sar	HOG:C0890749_2759	Photosystem I reaction center subunit IV	photosynthesis	GO:0015979 - photosynthesis	GO:0015979 - photosynthesis
20	6	44	31	Guillardia theta;Rhodophyta;Sar;Viridiplantae	HOG:C0891058_2759	Photosystem II reaction center protein H	photosynthesis	GO:0015979 - photosynthesis	GO:0015979 - photosynthesis
20	6	44	1	Viridiplantae	HOG:C0891079_2759	Photosystem II CP47 reaction center protein	photosynthesis	GO:0015979 - photosynthesis	GO:0015979 - photosynthesis
20	6	44	1	Viridiplantae	HOG:C0891070.1a_2759	Cytochrome b559 subunit alpha	photosynthesis
20	6	44			HOG:C0893075_2759	Cytochrome b559 subunit beta	photosynthesis
21	4	25	8	Sar;Viridiplantae	rootHOG:C0667897_2759	sodium/calcium exchanger
21	4	25	10	Opisthokonta;Viridiplantae	rootHOG:C0663425_2759	malate dehydrogenase
21	4	25	7	Opisthokonta;Viridiplantae	rootHOG:C0662875_2759	pyruvate decarboxylase
21	4	25			rootHOG:C0668550_2759	zinc finger NFX1-type containing 1
22	5	188	10	Opisthokonta;Sar	rootHOG:C0663388_2759	actin-related protein 2/3 complex subunit 3	vesicle-mediated transport	GO:0016192 - vesicle-mediated transport	GO:0016192 - vesicle-mediated transport
22	5	188	86	Opisthokonta;Sar	rootHOG:C0664180_2759	coatomer subunit epsilon	vesicle-mediated transport	GO:0016192 - vesicle-mediated transport	GO:0016192 - vesicle-mediated transport
22	5	188	90	Opisthokonta;Viridiplantae	rootHOG:C0662877_2759	rna helicase	vesicle-mediated transport	GO:0016192 - vesicle-mediated transport	GO:0016192 - vesicle-mediated transport
22	5	188	2	Opisthokonta;Viridiplantae	rootHOG:C0662930_2759	transmembrane protein	vesicle-mediated transport	GO:0016192 - vesicle-mediated transport	GO:0016192 - vesicle-mediated transport
22	5	188			rootHOG:C0662931_2759	vacuolar protein sorting-associated protein 54	vesicle-mediated transport	GO:0016192 - vesicle-mediated transport	GO:0016192 - vesicle-mediated transport
23	8	80	5	Metamonada;Viridiplantae	rootHOG:C0663040_2759	Protein DETOXIFICATION	cytoplasmic translation
23	8	80	16	Opisthokonta;Sar	rootHOG:C0664305_2759	60S ribosomal protein L14	cytoplasmic translation	GO:0002181 - cytoplasmic translation	GO:0002181 - cytoplasmic translation
23	8	80	8	Discoba;Opisthokonta	rootHOG:C0662878_2759	ribosomal protein l5	cytoplasmic translation	GO:0002181 - cytoplasmic translation	GO:0002181 - cytoplasmic translation
23	8	80	23	Opisthokonta;Viridiplantae	HOG:C0884767.1a_2759	ribosomal protein L15	cytoplasmic translation	GO:0002181 - cytoplasmic translation	GO:0002181 - cytoplasmic translation
23	8	80	20	Opisthokonta;Viridiplantae	rootHOG:C0663098_2759	DNA mismatch repair protein	cytoplasmic translation
23	8	80	5	Opisthokonta;Sar	rootHOG:C0664133_2759	NAD P -binding protein	cytoplasmic translation
23	8	80	3	Opisthokonta	HOG:C0885067.2a_2759	ribonucleoside-diphosphate reductase	cytoplasmic translation	GO:0002181 - cytoplasmic translation	GO:0002181 - cytoplasmic translation
23	8	80			HOG:C0885978_2759	ribonucleoside-diphosphate reductase subunit beta	cytoplasmic translation
24	4	131	28	Opisthokonta;Viridiplantae	rootHOG:C0664019_2759	protein MAK16 homolog	reproductive process
[truncated: 3,015 more rows]

## Sheet: TableS3
Supplementary Table 3: Information on mitochondrial and chloroplastic genes in LECA (see notes at the bottom of the table)
Ix: Index
Contig: Numeric Identifier of the ancestral contig
Contig_length: Number of reconstructed ancestral genes (HOGs) on the contig
Contig_weight: Sum of the weights of all gene adjacencies in the contig
[truncated: 3,178 more rows]

## Sheet: TableS4_sheet1
Supplementary Table 4. Conservation of LECA's adjacencies in extant eukaryotes (Sheet 1: proportion of LECA’s edges conserved in each eukaryotic genome; Sheet 2: number of eukaryotes having retained each ancestral edge) (see notes at the bottom of the table).
[truncated: 680 more rows]

[truncated: 2 more sheets: TableS4_sheet2, TableS5]
